# Supplementary material for: Synthesis, crystal structure and thermal decomposition pathway of bis­(iso­seleno­cyanato-κN)tetra­kis­(pyridine-κN)manganese(II)
Source: Acta Crystallogr E Crystallogr Commun. 2023 Apr 21;79(Pt 5):482–7. doi: 10.1107/S2056989023003535 (PMC10162072; doi:10.1107/S2056989023003535)
Supplement: Supplementary file 1 [file e-79-00482-sup1.cif]

##############################################################################
#                                                                            #
# This CIF contains the data in a paper accepted for publication in          #
# Acta Crystallographica Section E. It conforms to the requirements of       #
# Notes for Authors for Acta Crystallographica Section E, and has been       #
# peer reviewed under the auspices of the IUCr Commission on Journals.       #
#                                                                            #
# Full details of the Crystallographic Information File format               #
# are given in the paper "The Crystallographic Information File (CIF):       #
# a New Standard Archive File for Crystallography" by S. R. Hall, F. H.      #
# Allen and I. D. Brown [Acta Cryst. (1991), A47, 655-685].                  #
#                                                                            #
# The current version of the core CIF dictionary is obtainable from          #
# ftp://ftp.iucr.org/pub/cif_core.dic.                                       #
#                                                                            #
# Software is freely available for graphical display of the structure(s)     #
# in this CIF. For information consult the CIF software page                 #
# http://www.iucr.org/resources/cif/software.                                #
#                                                                            #
# This file may be used for bona fide research purposes within the           #
# scientific community so long as proper attribution is given to the journal # 
# article from which it was obtained.                                        #
#                                                                            #
##############################################################################
data_I
_audit_creation_method     'SHELXL-2018/3'
_chemical_name_systematic
;
Bis(isoselenocyanato-\k<i>N</i>)tetrakis(pyridine-\k<i>N</i>)manganese(II)
;
_chemical_name_common     ?
_chemical_formula_moiety     'C22 H20 Mn N6 Se2'
_chemical_formula_sum     'C22 H20 Mn N6 Se2'
_chemical_formula_iupac     '[Mn (N C Se)2 (C5 H5 N)2]'
_chemical_formula_weight     581.30
_chemical_melting_point     ?
_space_group_crystal_system     monoclinic
_space_group_name_H-M_alt     'C 2/c'
_space_group_name_Hall     '-C 2yc'
loop_
    _space_group_symop_operation_xyz
    'x, y, z'
    '-x, y, -z+1/2'
    'x+1/2, y+1/2, z'
    '-x+1/2, y+1/2, -z+1/2'
    '-x, -y, -z'
    'x, -y, z-1/2'
    '-x+1/2, -y+1/2, -z'
    'x+1/2, -y+1/2, z-1/2'
_cell_length_a     12.5335(9)
_cell_length_b     13.4331(8)
_cell_length_c     15.1300(12)
_cell_angle_alpha     90
_cell_angle_beta     108.608(8)
_cell_angle_gamma     90
_cell_volume     2414.2(3)
_cell_formula_units_Z     4
_cell_measurement_reflns_used     8352
_cell_measurement_theta_min     2.39
_cell_measurement_theta_max     27.00
_cell_measurement_temperature     170(2)
_exptl_crystal_description     block
_exptl_crystal_colour     colorless
_exptl_crystal_size_max     0.25
_exptl_crystal_size_mid     0.2
_exptl_crystal_size_min     0.17
_exptl_crystal_density_diffrn     1.599
_exptl_crystal_density_meas     ?
_exptl_crystal_density_method     ?
_exptl_crystal_F_000     1148
_exptl_absorpt_coefficient_mu     3.583
_exptl_absorpt_correction_type     numerical
_exptl_absorpt_process_details     ?
_exptl_absorpt_correction_T_min     0.3319
_exptl_absorpt_correction_T_max     0.6777
_diffrn_ambient_temperature     170(2)
_diffrn_source     ?
_diffrn_radiation_type     MoK\a
_diffrn_radiation_wavelength     0.71073
_diffrn_measurement_device_type     'Stoe IPDS-2'
_diffrn_measurement_method     'Omega scans'
_diffrn_detector_area_resol_mean     ?
_diffrn_reflns_number     8352
_diffrn_reflns_av_R_equivalents     0.0558
_diffrn_reflns_av_unetI/netI     0.0438
_diffrn_reflns_theta_min     2.388
_diffrn_reflns_theta_max     26.999
_diffrn_reflns_theta_full     25.242
_diffrn_measured_fraction_theta_max     0.997
_diffrn_measured_fraction_theta_full     0.997
_diffrn_reflns_limit_h_min     -16
_diffrn_reflns_limit_h_max     16
_diffrn_reflns_limit_k_min     -17
_diffrn_reflns_limit_k_max     16
_diffrn_reflns_limit_l_min     -18
_diffrn_reflns_limit_l_max     19
_refine_special_details     ?
_reflns_number_total     2636
_reflns_number_gt     2124
_reflns_threshold_expression     'I > 2\s(I)'
_refine_ls_structure_factor_coef     Fsqd
_refine_ls_matrix_type     full
_refine_ls_R_factor_all     0.0568
_refine_ls_R_factor_gt     0.0425
_refine_ls_wR_factor_gt     0.0831
_refine_ls_wR_factor_ref     0.0881
_refine_ls_goodness_of_fit_ref     1.028
_refine_ls_restrained_S_all     1.028
_refine_ls_number_reflns     2636
_refine_ls_number_parameters     142
_refine_ls_number_restraints     0
_refine_ls_hydrogen_treatment     constr
_refine_ls_weighting_scheme     calc
_refine_ls_weighting_details
              'w=1/[\s^2^(Fo^2^)+(0.0376P)^2^+6.3344P] where P=(Fo^2^+2Fc^2^)/3'
_atom_sites_solution_hydrogens     geom
_atom_sites_solution_primary     ?
_atom_sites_solution_secondary     ?
_refine_ls_shift/su_max     0.001
_refine_ls_shift/su_mean     0.000
_refine_diff_density_max     0.558
_refine_diff_density_min     -0.588
_refine_ls_extinction_method     none
_refine_ls_extinction_coef     .
loop_
    _atom_type_symbol
    _atom_type_description
    _atom_type_scat_dispersion_real
    _atom_type_scat_dispersion_imag
    _atom_type_scat_source
    'C' 'C' 0.0033 0.0016
                         'International Tables Vol C Tables 4.2.6.8 and 6.1.1.4'
    'H' 'H' 0.0000 0.0000
                         'International Tables Vol C Tables 4.2.6.8 and 6.1.1.4'
    'N' 'N' 0.0061 0.0033
                         'International Tables Vol C Tables 4.2.6.8 and 6.1.1.4'
    'Mn' 'Mn' 0.3368 0.7283
                         'International Tables Vol C Tables 4.2.6.8 and 6.1.1.4'
    'Se' 'Se' -0.0929 2.2259
                         'International Tables Vol C Tables 4.2.6.8 and 6.1.1.4'
_computing_data_collection
;
X-AREA (Stoe & Cie, 2008)
;
_computing_cell_refinement
;
X-AREA (Stoe & Cie, 2008)
;
_computing_data_reduction
;
X-AREA (Stoe & Cie, 2008)
;
_computing_structure_solution
;
SHELXT2014 (Sheldrick, 2015a)
;
_computing_structure_refinement
;
SHELXL2016 (Sheldrick, 2015b)
;
_computing_molecular_graphics
;
DIAMOND (Brandenburg & Putz, 1999)
;
_computing_publication_material
;
publCIF (Westrip, 2010)
;
loop_
    _atom_site_type_symbol
    _atom_site_label
    _atom_site_fract_x
    _atom_site_fract_y
    _atom_site_fract_z
    _atom_site_U_iso_or_equiv
    _atom_site_adp_type
    _atom_site_calc_flag
    _atom_site_occupancy
    _atom_site_disorder_assembly
    _atom_site_disorder_group
    Mn Mn1 0.750000 0.750000 0.500000 0.01953(15) Uani d 1 . .
    N N11 0.6262(2) 0.6231(2) 0.43418(18) 0.0238(6) Uani d 1 . .
    C C11 0.6575(3) 0.5279(3) 0.4461(2) 0.0318(8) Uani d 1 . .
    H H11 0.734043 0.513251 0.479058 0.038 Uiso calc 1 . .
    C C12 0.5845(3) 0.4496(3) 0.4129(3) 0.0406(9) Uani d 1 . .
    H H12 0.610081 0.382797 0.423720 0.049 Uiso calc 1 . .
    C C13 0.4740(3) 0.4701(3) 0.3639(3) 0.0454(10) Uani d 1 . .
    H H13 0.421823 0.417644 0.340179 0.054 Uiso calc 1 . .
    C C14 0.4403(3) 0.5677(3) 0.3500(3) 0.0480(11) Uani d 1 . .
    H H14 0.364597 0.583892 0.315879 0.058 Uiso calc 1 . .
    C C15 0.5183(3) 0.6422(3) 0.3864(3) 0.0347(8) Uani d 1 . .
    H H15 0.494330 0.709602 0.376995 0.042 Uiso calc 1 . .
    N N21 0.7901(2) 0.6823(2) 0.64791(18) 0.0222(5) Uani d 1 . .
    C C21 0.7567(3) 0.7256(3) 0.7149(2) 0.0284(7) Uani d 1 . .
    H H21 0.717815 0.787259 0.701489 0.034 Uiso calc 1 . .
    C C22 0.7765(3) 0.6842(3) 0.8025(2) 0.0356(8) Uani d 1 . .
    H H22 0.752223 0.717571 0.848060 0.043 Uiso calc 1 . .
    C C23 0.8319(3) 0.5938(3) 0.8230(2) 0.0322(8) Uani d 1 . .
    H H23 0.846555 0.564051 0.882662 0.039 Uiso calc 1 . .
    C C24 0.8654(3) 0.5481(3) 0.7544(2) 0.0303(7) Uani d 1 . .
    H H24 0.902487 0.485410 0.765582 0.036 Uiso calc 1 . .
    C C25 0.8441(3) 0.5951(3) 0.6690(2) 0.0268(7) Uani d 1 . .
    H H25 0.869203 0.563732 0.622887 0.032 Uiso calc 1 . .
    Se Se1 0.41161(3) 0.84748(3) 0.58422(3) 0.03339(12) Uani d 1 . .
    C C1 0.5323(3) 0.8406(2) 0.5460(2) 0.0220(6) Uani d 1 . .
    N N1 0.6105(2) 0.8349(2) 0.5213(2) 0.0291(6) Uani d 1 . .
loop_
    _atom_site_aniso_label
    _atom_site_aniso_U_11
    _atom_site_aniso_U_22
    _atom_site_aniso_U_33
    _atom_site_aniso_U_12
    _atom_site_aniso_U_13
    _atom_site_aniso_U_23
    Mn1 0.0146(3) 0.0198(3) 0.0244(3) 0.0001(2) 0.0065(2) -0.0004(3)
    N11 0.0202(12) 0.0227(14) 0.0273(14) -0.0022(10) 0.0058(10) -0.0023(11)
    C11 0.0340(18) 0.0243(18) 0.0366(19) -0.0002(14) 0.0106(15) -0.0059(14)
    C12 0.054(2) 0.0227(18) 0.048(2) -0.0072(18) 0.0202(18) -0.0072(17)
    C13 0.042(2) 0.042(2) 0.054(2) -0.0259(19) 0.0172(18) -0.0170(19)
    C14 0.0282(18) 0.047(3) 0.059(3) -0.0131(18) -0.0003(18) -0.008(2)
    C15 0.0248(16) 0.0302(19) 0.043(2) -0.0020(15) 0.0023(15) 0.0006(16)
    N21 0.0169(12) 0.0243(14) 0.0243(13) -0.0015(10) 0.0050(10) -0.0021(10)
    C21 0.0251(15) 0.0305(18) 0.0289(17) 0.0007(13) 0.0077(13) -0.0075(13)
    C22 0.0363(19) 0.047(2) 0.0261(17) -0.0025(17) 0.0132(14) -0.0077(15)
    C23 0.0258(16) 0.045(2) 0.0255(17) -0.0024(15) 0.0076(13) 0.0036(15)
    C24 0.0242(15) 0.0310(18) 0.0338(17) 0.0053(14) 0.0066(13) 0.0075(15)
    C25 0.0263(16) 0.0279(18) 0.0257(16) 0.0040(13) 0.0077(13) 0.0007(12)
    Se1 0.0337(2) 0.0309(2) 0.0452(2) 0.00150(15) 0.02617(16) -0.00001(16)
    C1 0.0236(14) 0.0158(14) 0.0221(15) 0.0007(12) 0.0010(12) 0.0007(12)
    N1 0.0211(13) 0.0334(16) 0.0351(15) 0.0070(12) 0.0120(11) 0.0015(12)
_geom_special_details
;
 All esds (except the esd in the dihedral angle between two l.s. planes)
 are estimated using the full covariance matrix.  The cell esds are taken
 into account individually in the estimation of esds in distances, angles
 and torsion angles; correlations between esds in cell parameters are only
 used when they are defined by crystal symmetry.  An approximate (isotropic)
 treatment of cell esds is used for estimating esds involving l.s. planes.
;
loop_
    _geom_bond_atom_site_label_1
    _geom_bond_atom_site_label_2
    _geom_bond_site_symmetry_2
    _geom_bond_distance
    _geom_bond_publ_flag
    Mn1 N1 7_666 2.196(3) ?
    Mn1 N1 . 2.196(3) y
    Mn1 N11 7_666 2.307(3) ?
    Mn1 N11 . 2.307(3) y
    Mn1 N21 . 2.317(3) y
    Mn1 N21 7_666 2.317(3) ?
    N11 C11 . 1.332(4) ?
    N11 C15 . 1.339(4) ?
    C11 C12 . 1.379(5) ?
    C11 H11 . 0.9500 ?
    C12 C13 . 1.374(6) ?
    C12 H12 . 0.9500 ?
    C13 C14 . 1.373(6) ?
    C13 H13 . 0.9500 ?
    C14 C15 . 1.384(5) ?
    C14 H14 . 0.9500 ?
    C15 H15 . 0.9500 ?
    N21 C25 . 1.340(4) ?
    N21 C21 . 1.346(4) ?
    C21 C22 . 1.384(5) ?
    C21 H21 . 0.9500 ?
    C22 C23 . 1.384(5) ?
    C22 H22 . 0.9500 ?
    C23 C24 . 1.383(5) ?
    C23 H23 . 0.9500 ?
    C24 C25 . 1.385(5) ?
    C24 H24 . 0.9500 ?
    C25 H25 . 0.9500 ?
    Se1 C1 . 1.786(3) ?
    C1 N1 . 1.157(4) ?
loop_
    _geom_angle_atom_site_label_1
    _geom_angle_atom_site_label_2
    _geom_angle_atom_site_label_3
    _geom_angle_site_symmetry_1
    _geom_angle_site_symmetry_3
    _geom_angle
    _geom_angle_publ_flag
    N1 Mn1 N1 7_666 . 180.00(15) n
    N1 Mn1 N11 7_666 7_666 89.41(10) ?
    N1 Mn1 N11 . 7_666 90.59(10) y
    N1 Mn1 N11 7_666 . 90.59(10) ?
    N1 Mn1 N11 . . 89.41(10) y
    N11 Mn1 N11 7_666 . 180.0 ?
    N1 Mn1 N21 7_666 . 90.02(10) y
    N1 Mn1 N21 . . 89.98(10) y
    N11 Mn1 N21 7_666 . 87.97(9) ?
    N11 Mn1 N21 . . 92.03(9) y
    N1 Mn1 N21 7_666 7_666 89.98(10) ?
    N1 Mn1 N21 . 7_666 90.02(10) ?
    N11 Mn1 N21 7_666 7_666 92.03(9) ?
    N11 Mn1 N21 . 7_666 87.97(9) y
    N21 Mn1 N21 . 7_666 180.0 n
    C11 N11 C15 . . 117.4(3) ?
    C11 N11 Mn1 . . 121.5(2) ?
    C15 N11 Mn1 . . 121.0(2) ?
    N11 C11 C12 . . 123.3(3) ?
    N11 C11 H11 . . 118.3 ?
    C12 C11 H11 . . 118.3 ?
    C13 C12 C11 . . 118.8(4) ?
    C13 C12 H12 . . 120.6 ?
    C11 C12 H12 . . 120.6 ?
    C14 C13 C12 . . 118.7(3) ?
    C14 C13 H13 . . 120.6 ?
    C12 C13 H13 . . 120.6 ?
    C13 C14 C15 . . 119.1(4) ?
    C13 C14 H14 . . 120.4 ?
    C15 C14 H14 . . 120.4 ?
    N11 C15 C14 . . 122.6(4) ?
    N11 C15 H15 . . 118.7 ?
    C14 C15 H15 . . 118.7 ?
    C25 N21 C21 . . 117.0(3) ?
    C25 N21 Mn1 . . 120.7(2) ?
    C21 N21 Mn1 . . 122.3(2) ?
    N21 C21 C22 . . 122.9(3) ?
    N21 C21 H21 . . 118.5 ?
    C22 C21 H21 . . 118.5 ?
    C21 C22 C23 . . 119.4(3) ?
    C21 C22 H22 . . 120.3 ?
    C23 C22 H22 . . 120.3 ?
    C24 C23 C22 . . 118.2(3) ?
    C24 C23 H23 . . 120.9 ?
    C22 C23 H23 . . 120.9 ?
    C23 C24 C25 . . 118.9(3) ?
    C23 C24 H24 . . 120.5 ?
    C25 C24 H24 . . 120.5 ?
    N21 C25 C24 . . 123.6(3) ?
    N21 C25 H25 . . 118.2 ?
    C24 C25 H25 . . 118.2 ?
    N1 C1 Se1 . . 179.1(3) y
    C1 N1 Mn1 . . 151.4(3) y
loop_
    _geom_hbond_atom_site_label_D
    _geom_hbond_atom_site_label_H
    _geom_hbond_atom_site_label_A
    _geom_hbond_site_symmetry_A
    _geom_hbond_distance_DH
    _geom_hbond_distance_HA
    _geom_hbond_distance_DA
    _geom_hbond_angle_DHA
    _geom_hbond_publ_flag
    C12 H12 Se1 5_666 0.95 3.10 3.992(4) 156 yes
    C22 H22 Se1 2_656 0.95 3.11 3.986(4) 155 yes
    C25 H25 Se1 3_545 0.95 3.04 3.757(3) 133 yes
    C25 H25 N1 7_666 0.95 2.65 3.247(4) 121 yes
_shelx_space_group_comment
;
The symmetry employed for this shelxl refinement is uniquely defined
by the following loop, which should always be used as a source of
symmetry information in preference to the above space-group names.
They are only intended as comments.
;
_shelx_estimated_absorpt_T_min     ?
_shelx_estimated_absorpt_T_max     ?
_shelx_hkl_file
;
   2   0   0    8.52    7.90   0
  -2   0   0    5.90   10.62   0
   4   0   0  506.40   13.93   0
  -4   0   0  495.76   13.40   0
  -6   0   0 3608.53   22.94   0
   6   0   0 3400.40   23.49   0
   8   0   0  354.64   11.77   0
  -8   0   0  355.84   10.79   0
  10   0   0   -0.27   10.28   0
 -10   0   0    5.58    9.03   0
  12   0   0  629.73   15.07   0
 -12   0   0  640.79   13.47   0
  14   0   0   53.44   11.71   0
 -14   0   0   67.50   13.59   0
  -3  -1   0 1171.06   19.98   0
   3  -1   0 1166.36   16.93   0
   3   1   0 1164.73   21.29   0
  -3   1   0 1194.37   17.04   0
   5  -1   0  451.49   10.39   0
  -5   1   0  454.49   12.20   0
  -5  -1   0  459.09   12.39   0
   5   1   0  449.42   13.45   0
   7  -1   0  243.06   11.03   0
  -7   1   0  231.87    8.22   0
  -7  -1   0  259.81   10.41   0
   7   1   0  241.07    9.03   0
   9  -1   0   63.56   10.13   0
  -9  -1   0   47.21    6.89   0
   9   1   0   40.99    7.64   0
  -9   1   0   58.44    6.89   0
 -11   1   0  150.90   11.85   0
  11   1   0  149.13   10.03   0
 -11  -1   0  150.75    8.68   0
  11  -1   0  154.70   12.87   0
 -13  -1   0   55.56   11.05   0
  13  -1   0   38.69    9.00   0
 -13   1   0   33.04   11.19   0
  13   1   0   42.62    9.85   0
  15   1   0   41.82   16.19   0
  15  -1   0   28.38   15.60   0
 -15   1   0   27.68    9.71   0
 -15  -1   0   11.84   13.00   0
   0  -2   0  906.73   28.63   0
   0   2   0  898.10   29.06   0
  -2  -2   0 1655.82   32.43   0
  -2   2   0 1904.83   22.37   0
   2   2   0 1670.19   36.61   0
   2  -2   0 1948.87   23.68   0
  -4   2   0 1705.38   18.45   0
  -4  -2   0 1688.44   20.82   0
   4  -2   0 1648.64   16.91   0
   4   2   0 1695.23   23.64   0
  -6   2   0 2304.06   18.52   0
  -6  -2   0 2195.76   19.69   0
   6  -2   0 2211.80   18.46   0
   6   2   0 2213.17   22.27   0
  -8  -2   0  308.72   10.57   0
   8   2   0  294.33    9.82   0
  -8   2   0  308.88    8.48   0
   8  -2   0  321.63   11.15   0
  10  -2   0   -0.37    9.87   0
 -10  -2   0   14.06    8.91   0
  10   2   0   12.61   10.72   0
 -10   2   0   14.43    9.33   0
  12   2   0  171.38   14.00   0
 -12   2   0  168.23   12.00   0
 -12  -2   0  176.88   11.55   0
  12  -2   0  138.60   12.94   0
 -14  -2   0   80.45   13.33   0
  14   2   0   82.72   16.61   0
  14  -2   0  112.83   15.59   0
 -14   2   0   89.06   14.14   0
   3   3   0  252.16   20.44   0
   3  -3   0  278.79    9.63   0
  -3   3   0  283.47   12.07   0
  -3  -3   0  246.60   14.48   0
   5  -3   0  996.17   12.66   0
  -5  -3   0  988.96   16.00   0
  -5   3   0 1026.30   14.72   0
   5   3   0  986.68   19.37   0
  -7   3   0 1949.07   16.84   0
   7  -3   0 1849.48   16.56   0
   7   3   0 1887.14   21.36   0
  -7  -3   0 1900.88   17.82   0
  -9  -3   0   98.98    9.39   0
   9   3   0   99.73   13.47   0
  -9   3   0  106.66    7.24   0
   9  -3   0  111.45    7.42   0
  11   3   0  373.64   15.37   0
 -11  -3   0  376.88    9.53   0
  11  -3   0  346.28   10.25   0
 -11   3   0  371.64   13.02   0
 -13  -3   0   65.30   10.91   0
 -13   3   0   63.17   11.83   0
  13   3   0   77.05   13.99   0
  13  -3   0   81.30    9.12   0
   0   4   0 1908.39   29.04   0
   0  -4   0 1802.29   29.80   0
  -2   4   0 2849.85   25.26   0
   2  -4   0 2909.57   25.05   0
   4   4   0 3652.80   47.21   0
   4  -4   0 4150.67   24.75   0
  -4   4   0 4039.44   23.98   0
  -4  -4   0 3408.31   32.13   0
   6  -4   0   45.63    9.53   0
  -6   4   0   38.64    6.97   0
  -6  -4   0   38.50    8.90   0
   6   4   0   41.00   12.48   0
   8  -4   0  327.42   10.96   0
  -8   4   0  343.78    8.78   0
  -8  -4   0  345.80   10.88   0
   8   4   0  347.66   14.40   0
  10  -4   0  822.96   10.69   0
  10   4   0  860.54   14.25   0
 -10  -4   0  889.50   12.88   0
 -10   4   0  874.79   12.88   0
 -12  -4   0    1.56   10.47   0
 -12   4   0    3.11   11.65   0
  12   4   0   -6.20   14.06   0
  12  -4   0    5.67    8.38   0
 -14  -4   0   58.95   12.67   0
  14  -4   0   45.41   10.69   0
  14   4   0   42.18   17.00   0
 -14   4   0   27.78   14.48   0
  -1  -5   0  130.49   21.50   0
   1  -5   0  122.44   11.34   0
   1   5   0  130.24   16.73   0
  -1   5   0  121.53   10.81   0
   3  -5   0    2.26    9.42   0
  -3   5   0    1.88    9.53   0
   5  -5   0   62.01    9.78   0
  -5   5   0   63.82   10.11   0
  -5  -5   0   53.90   10.51   0
   5   5   0   50.06   14.35   0
   7   5   0  243.78   17.80   0
   7  -5   0  247.70   10.60   0
  -7   5   0  277.55   10.90   0
  -7  -5   0  241.79   10.52   0
   9   5   0  240.13   14.22   0
  -9  -5   0  256.31   10.20   0
  -9   5   0  267.37   10.88   0
   9  -5   0  254.95   10.58   0
  11  -5   0   -2.79   12.19   0
 -11   5   0    2.01   12.02   0
 -11  -5   0   14.64   10.42   0
  11   5   0   15.54   14.65   0
  13   5   0   22.34   17.06   0
  13  -5   0   13.44   10.22   0
 -13   5   0    8.11   10.08   0
 -13  -5   0   17.03   12.24   0
   0  -6   0 1242.22   23.86   0
   0   6   0 1280.45   20.23   0
   2  -6   0 1806.53   18.38   0
  -2   6   0 1900.04   19.70   0
  -4   6   0  750.93   13.44   0
   4  -6   0  717.54   13.32   0
  -6  -6   0  319.55   13.06   0
   6   6   0  331.07   19.73   0
   6  -6   0  378.20   11.16   0
  -6   6   0  397.56   11.53   0
   8  -6   0  233.90    7.95   0
   8   6   0  430.70   16.95   0
  -8  -6   0  402.01   11.41   0
  -8   6   0  258.24    8.20   0
  10  -6   0 1117.02   12.82   0
 -10  -6   0 1142.14   15.74   0
  10   6   0 1022.46   21.25   0
 -10   6   0 1239.00   15.93   0
  12  -6   0    7.79   11.87   0
 -12  -6   0   23.70   10.05   0
  12   6   0    7.91   14.53   0
 -12   6   0    8.94    8.48   0
  14   6   0   20.81   17.37   0
 -14  -6   0   24.65   12.00   0
 -14   6   0   10.62   14.49   0
  14  -6   0   13.19   14.83   0
  -1   7   0 1220.42   17.24   0
   1  -7   0 1171.74   18.55   0
   1   7   0 1315.98   26.46   0
  -1  -7   0 1216.77   34.44   0
  -3   7   0  102.22   10.04   0
   3  -7   0  104.80    7.71   0
   5  -7   0 1721.82   16.29   0
  -5   7   0 1696.70   14.74   0
   7   7   0  948.52   23.52   0
  -7   7   0 1113.89   14.09   0
   7  -7   0 1107.96   13.63   0
  -7  -7   0  955.62   18.00   0
  -9  -7   0   17.76   10.29   0
  -9   7   0    4.41   12.21   0
   9  -7   0   22.15   11.77   0
   9   7   0   21.91   14.61   0
  11   7   0  320.48   16.45   0
  11  -7   0  397.92   13.18   0
 -11  -7   0  384.28   12.37   0
 -11   7   0  394.49   10.33   0
  13  -7   0   18.63   10.27   0
 -13  -7   0   18.44   12.02   0
  13   7   0   14.39   20.56   0
 -13   7   0   38.38   14.63   0
   0   8   0  100.36   11.92   0
   0  -8   0   99.17   14.71   0
  -2   8   0   61.88    9.81   0
   2  -8   0   65.93   10.20   0
  -4   8   0   77.22    9.83   0
   4  -8   0   73.05    9.96   0
  -6   8   0  170.68   10.26   0
   6  -8   0  155.84   10.22   0
  -8   8   0  249.90   10.78   0
   8   8   0  197.30   14.36   0
   8  -8   0  253.23   10.41   0
 -10  -8   0   93.40   12.85   0
  10  -8   0  108.41    8.68   0
  10   8   0   74.83   16.41   0
 -10   8   0   82.90    8.96   0
 -12  -8   0  155.24   15.17   0
  12   8   0  115.24   17.02   0
 -12   8   0  137.52   15.34   0
  12  -8   0  135.98   10.69   0
  -1  -9   0  852.98   29.12   0
  -1   9   0  877.79   14.92   0
   1  -9   0  809.96   16.67   0
   3  -9   0   66.00   10.20   0
  -3   9   0   67.65    9.73   0
  -5   9   0  522.04   11.87   0
   5  -9   0  496.19   11.86   0
   7  -9   0   91.79    9.77   0
  -7   9   0  109.70    9.93   0
  -9   9   0  183.68   12.80   0
   9  -9   0  162.30   12.62   0
   9   9   0  150.32   19.21   0
 -11   9   0   24.78   12.56   0
  11  -9   0   13.92   13.09   0
  11   9   0   25.78   15.56   0
   0  10   0 3186.00   27.88   0
   0 -10   0 2929.71   33.47   0
   2 -10   0  271.73   12.23   0
  -2  10   0  308.56   11.01   0
  -4  10   0   51.88    9.59   0
   4 -10   0   49.13    7.21   0
  -6  10   0 1482.66   15.10   0
   6 -10   0 1373.71   13.31   0
   8 -10   0   57.13   12.21   0
  -8  10   0   51.68   12.10   0
 -10  10   0   42.36    8.66   0
  10 -10   0   46.14   11.87   0
 -12  10   0  279.14   11.55   0
  12 -10   0  245.98   11.18   0
  12  10   0  229.97   22.57   0
  -1 -11   0    2.36   17.95   0
  -1  11   0    2.74   10.64   0
   1 -11   0    1.16   10.95   0
  -3  11   0   22.70    9.24   0
   3 -11   0   12.79   10.20   0
   5 -11   0  263.37   13.40   0
  -5  11   0  262.13   12.78   0
  -7  11   0   42.08    8.72   0
   7 -11   0   30.87   12.09   0
  -9  11   0   -3.82   12.02   0
   9 -11   0    2.70    8.31   0
 -11  11   0   33.62   14.82   0
  11 -11   0   14.51   10.10   0
   0 -12   0  520.63   19.43   0
   2 -12   0   29.16   13.59   0
  -2  12   0   28.61   10.63   0
  -4  12   0    3.23   11.45   0
   4 -12   0   -3.72   12.69   0
   6 -12   0  324.86   13.53   0
  -6  12   0  368.09   12.97   0
  -8  12   0   16.66   11.58   0
   8 -12   0    6.91    8.43   0
  10 -12   0   12.00   14.31   0
 -10  12   0  -19.83   14.66   0
  -1 -13   0  629.75   33.92   0
   1 -13   0  629.21   21.21   0
  -1  13   0  662.81   16.66   0
  -1 -13   0  625.34   35.38   0
  -3  13   0   11.23   10.40   0
   3 -13   0    5.16   13.05   0
   5 -13   0  477.17   14.63   0
  -5  13   0  445.59   13.19   0
  -7  13   0   45.15   11.78   0
   7 -13   0   85.93   12.19   0
  -9  13   0    6.37   10.06   0
   9 -13   0    9.59   14.49   0
   0 -14   0  108.29   19.65   0
   2 -14   0  327.86   15.41   0
  -2  14   0  351.86   12.42   0
  -4  14   0  148.06   11.08   0
   4 -14   0  117.86   13.62   0
  -6  14   0   53.94   13.41   0
   6 -14   0   29.59   15.26   0
   8 -14   0   62.60   15.16   0
  -8  14   0   65.69   14.13   0
   1 -15   0   93.91   16.83   0
   3 -15   0    5.43   18.43   0
  -3  15   0    7.31   11.52   0
  -5  15   0   34.73   12.97   0
   5 -15   0   38.30   15.06   0
  -7  15   0   -3.33   13.52   0
   7 -15   0    1.98   14.94   0
   0 -16   0  116.73   25.08   0
   0 -16   0  100.34   27.68   0
   2 -16   0  198.74   20.28   0
  -4  16   0  163.99   13.35   0
   4 -16   0  161.71   16.33   0
   1 -17   0   69.03   21.52   0
 -14   0   1    7.83   13.52   0
  14   0  -1   -8.53   11.24   0
 -12   0   1  -11.27   11.60   0
  12   0  -1   -2.77   13.35   0
  10   0  -1    3.08   10.57   0
 -10   0   1    5.80    9.47   0
   8   0  -1  -16.25   10.70   0
  -8   0   1   -8.90    9.56   0
   6   0  -1   -0.46   10.73   0
  -6   0   1   -9.43    9.99   0
   4   0  -1   -5.78   12.18   0
  -4   0   1   -1.25    7.91   0
  -2   0   1    0.90   11.33   0
   2   0  -1    1.59   11.58   0
   2   0   1    0.69    9.54   0
  -2   0  -1    2.37    9.42   0
   4   0   1    1.79    6.61   0
  -4   0  -1    0.74    8.87   0
  -6   0  -1   -2.96    6.45   0
   6   0   1    6.93    9.67   0
   8   0   1    3.26    9.45   0
  -8   0  -1    1.51    6.20   0
 -10   0  -1    7.60    8.92   0
  10   0   1   -3.57    9.62   0
  12   0   1   -3.71   12.25   0
 -12   0  -1    4.60    7.59   0
 -14   0  -1  -15.30   12.96   0
  14   0   1   -0.08   15.07   0
 -15  -1   1  109.34   14.17   0
  15  -1  -1  149.82   11.75   0
  15   1  -1  138.03   16.63   0
 -15   1   1  125.97   10.68   0
  13   1  -1   28.30   13.82   0
 -13   1   1  -10.68   11.48   0
 -13  -1   1   33.03   11.39   0
  13  -1  -1   25.26    9.20   0
 -11   1   1  236.18   11.63   0
  11   1  -1  182.56   15.66   0
 -11  -1   1  230.88   11.63   0
  11  -1  -1  219.91   13.76   0
   9   1  -1 2032.01   19.55   0
  -9  -1   1 2058.75   17.24   0
  -9   1   1 2060.29   15.41   0
   9  -1  -1 2034.90   18.08   0
  -7  -1   1  212.63   10.90   0
   7  -1  -1  203.36   11.44   0
  -7   1   1  212.18   11.02   0
   7   1  -1  205.99   12.42   0
  -5  -1   1 1803.78   20.45   0
  -5   1   1 1786.94   19.25   0
   5  -1  -1 1682.37   17.77   0
   5   1  -1 1783.65   22.33   0
  -3   1   1 5827.16   39.97   0
  -3  -1   1 5708.57   45.64   0
   3   1  -1 5875.46   51.28   0
   3  -1  -1 5525.23   37.83   0
   1  -1  -1  330.82   22.76   0
   1   1  -1  252.30   17.26   0
   1  -1   1  825.09   18.17   0
  -1  -1  -1  665.95   19.95   0
   1   1   1  675.59   20.25   0
  -1   1  -1  791.77   18.35   0
  -3   1  -1 1126.40   16.66   0
   3  -1   1 1107.53   16.46   0
  -3  -1  -1 1119.96   17.59   0
   3   1   1 1094.43   18.11   0
  -5  -1  -1  773.65   11.84   0
   5   1   1  757.13   14.17   0
   5  -1   1  765.86   13.21   0
  -5   1  -1  777.29   13.05   0
  -7   1  -1   74.17    6.98   0
   7   1   1   70.07   10.01   0
   7  -1   1   71.82    7.00   0
  -7  -1  -1   62.56    6.71   0
  -9   1  -1 1616.87   14.75   0
  -9  -1  -1 1639.49   15.07   0
   9  -1   1 1649.48   15.49   0
   9   1   1 1590.25   14.56   0
 -11   1  -1  226.13   11.77   0
  11  -1   1  190.82    9.50   0
  11   1   1  204.11    9.91   0
 -11  -1  -1  230.63   11.57   0
  13  -1   1    4.77    8.44   0
  13   1   1   77.48   12.99   0
 -13  -1  -1   73.18   10.88   0
 -13   1  -1   -4.77    7.82   0
 -14  -2   1  143.93   13.73   0
 -14   2   1  125.81   14.71   0
  14   2  -1  127.88   12.39   0
  14  -2  -1  134.06   15.92   0
 -12  -2   1  241.91   12.15   0
  12  -2  -1  214.34   13.36   0
 -12   2   1  188.90    9.17   0
  12   2  -1  250.30   15.13   0
 -10  -2   1   -3.88    9.23   0
  10   2  -1   12.65   11.53   0
 -10   2   1    7.29    9.82   0
  10  -2  -1   -0.17   10.28   0
  -8  -2   1  709.95   13.07   0
   8   2  -1  734.78   15.62   0
   8  -2  -1  742.36   13.42   0
  -8   2   1  754.75   13.16   0
  -6   2   1 1460.27   16.99   0
   6   2  -1 1479.74   21.25   0
   6  -2  -1 1417.56   16.78   0
  -6  -2   1 1430.72   17.78   0
   4  -2  -1  164.95   12.05   0
  -4   2   1  163.56   12.26   0
  -4  -2   1  173.20   12.48   0
   4   2  -1  182.09   16.44   0
  -2  -2   1 7544.68   81.88   0
  -2   2   1 8871.03   54.33   0
   0  -2  -1  182.58   19.47   0
   0   2   1   34.10   20.10   0
   0   2  -1   34.18   10.31   0
   0  -2   1   33.68    9.89   0
  -2   2  -1  101.53    8.13   0
  -2  -2  -1   94.33   12.37   0
   2  -2   1  104.07   10.39   0
   2   2   1   91.71   13.30   0
   4  -2   1 1279.24   15.62   0
   4   2   1 1286.82   17.13   0
  -4   2  -1 1336.15   15.89   0
  -4  -2  -1 1303.52   17.53   0
   6   2   1  144.98    8.27   0
   6  -2   1  136.64    7.49   0
  -6  -2  -1  149.65    9.61   0
  -6   2  -1  133.65    7.39   0
  -8   2  -1  307.00    8.26   0
   8   2   1  292.73   11.69   0
   8  -2   1  300.73   10.69   0
  -8  -2  -1  319.63   10.31   0
 -10  -2  -1  534.96   11.14   0
  10  -2   1  493.49   11.59   0
 -10   2  -1  528.99   11.19   0
  10   2   1  479.85   10.19   0
  12  -2   1   -3.67    8.33   0
  12   2   1  112.31    9.81   0
 -12   2  -1   10.10    7.74   0
 -12  -2  -1   92.30   11.07   0
  14   2   1  157.20   16.58   0
 -14  -2  -1  152.65    9.65   0
  14  -2   1  145.11   15.25   0
 -14   2  -1  156.07   14.12   0
 -15  -3   1   58.31   12.91   0
 -15   3   1   19.12   14.52   0
  15   3  -1   26.38   12.04   0
  15  -3  -1   49.50   15.41   0
  13  -3  -1  142.73    9.47   0
 -13  -3   1  150.53   11.41   0
 -13   3   1  158.11   12.37   0
  13   3  -1  143.56   14.66   0
 -11   3   1   95.68    9.01   0
 -11  -3   1  118.38   11.58   0
  11   3  -1  105.01   14.87   0
  11  -3  -1  115.92   12.97   0
  -9   3   1   78.14   10.21   0
  -9  -3   1   59.67    9.44   0
   9  -3  -1   59.48   10.41   0
   9   3  -1   73.70   12.47   0
   7  -3  -1 1743.51   17.12   0
  -7   3   1 1758.86   15.38   0
   7   3  -1 1752.50   22.89   0
  -7  -3   1 1726.34   18.08   0
  -5  -3   1  955.99   17.04   0
   5  -3  -1  983.78   13.40   0
  -5   3   1 1003.88   13.43   0
   5   3  -1  975.94   22.11   0
  -3   3   1  142.44   12.63   0
  -3  -3   1  126.03   16.64   0
   3   3  -1  131.89   18.78   0
   3  -3  -1  149.51    9.51   0
  -1   3   1  312.76   17.53   0
   1  -3  -1  324.66   18.88   0
  -1  -3   1  317.56   16.71   0
  -1  -3   1  298.98   17.03   0
   1  -3   1 1438.42   19.93   0
  -1   3  -1 1462.28   20.43   0
   3  -3   1  990.59   14.82   0
   3   3   1  868.54   20.82   0
  -3  -3  -1  884.53   17.77   0
  -3   3  -1  983.30   15.15   0
   5   3   1 1172.59   18.00   0
  -5  -3  -1 1170.19   16.04   0
   5  -3   1 1137.67   12.65   0
  -5   3  -1 1167.45   14.43   0
  -7   3  -1   29.69    6.72   0
  -7  -3  -1   28.76    8.87   0
   7   3   1   33.69   10.27   0
   7  -3   1   31.83    6.71   0
   9  -3   1  145.67    7.44   0
   9   3   1  142.14   11.14   0
  -9  -3  -1  146.78    7.07   0
  -9   3  -1  151.97    9.75   0
  11   3   1  362.69   14.69   0
 -11  -3  -1  377.02   12.15   0
 -11   3  -1  362.84    9.60   0
  11  -3   1  339.33   12.92   0
 -13   3  -1  121.54   11.76   0
  13  -3   1   89.76   13.59   0
  13   3   1  108.27   15.42   0
 -13  -3  -1  107.39   10.67   0
 -14  -4   1   27.45   12.73   0
 -14   4   1   14.16   14.83   0
  14   4  -1   11.70   17.41   0
  14  -4  -1   38.90   15.29   0
 -12   4   1   77.75   12.45   0
  12  -4  -1  100.72   12.64   0
 -12  -4   1   85.86   11.05   0
  12   4  -1   76.56   14.54   0
  10  -4  -1   98.17    7.64   0
 -10   4   1  100.62   10.53   0
 -10  -4   1  126.06    9.46   0
  10   4  -1  121.53   12.88   0
   8  -4  -1  360.13   11.66   0
  -8   4   1  384.91   11.86   0
  -8  -4   1  385.20   11.28   0
   8   4  -1  363.70   15.41   0
   6  -4  -1   22.22    9.94   0
   6   4  -1   19.05   13.89   0
  -6   4   1   20.50    7.23   0
  -6  -4   1   13.50    9.25   0
  -4  -4   1    1.75   11.20   0
  -4   4   1    0.96   10.60   0
   4  -4  -1    0.45   10.37   0
   4   4  -1    0.69   12.52   0
   2  -4  -1 2401.57   26.31   0
  -2  -4   1 2535.75   54.04   0
  -2   4   1 2424.11   26.09   0
   0   4   1  611.26   23.87   0
   0   4  -1  631.80   15.86   0
   0  -4   1  603.26   15.53   0
   0  -4  -1  619.64   27.69   0
   2   4   1  103.01   18.14   0
   2  -4   1  103.78    9.88   0
  -2   4  -1  103.88    7.71   0
  -4  -4  -1 3437.49   29.41   0
   4   4   1 3323.49   33.80   0
   4  -4   1 3878.64   22.76   0
  -4   4  -1 3940.88   23.30   0
   6   4   1   48.97   11.02   0
  -6  -4  -1   46.74   10.58   0
   6  -4   1   41.16    9.32   0
  -6   4  -1   46.08    9.50   0
  -8   4  -1  447.28   11.08   0
  -8  -4  -1  418.93   10.97   0
   8   4   1  413.65   13.56   0
   8  -4   1  392.78    8.82   0
 -10  -4  -1  397.28   12.10   0
  10  -4   1  336.90   12.99   0
  10   4   1  363.51   15.48   0
 -10   4  -1  356.08    9.63   0
  12   4   1   71.54   14.04   0
 -12  -4  -1   67.58   10.60   0
 -12   4  -1   58.95    8.27   0
  12  -4   1   59.82    8.47   0
 -14  -4  -1   79.08    8.92   0
 -14   4  -1   99.43   13.88   0
  14   4   1   62.48   16.97   0
  14  -4   1   49.24   14.67   0
  13  -5  -1  581.77   11.32   0
 -13  -5   1  606.97   13.38   0
  13   5  -1  533.24   17.64   0
 -13   5   1  661.88   11.45   0
 -11  -5   1  186.18   11.55   0
  11   5  -1  200.56   16.04   0
 -11   5   1  194.33   13.05   0
  11  -5  -1  160.26   13.12   0
   9   5  -1  246.87   14.61   0
   9  -5  -1  237.76    8.41   0
  -9  -5   1  244.54   10.28   0
  -9   5   1  253.28   11.30   0
  -7  -5   1 1869.27   19.85   0
   7   5  -1 1747.66   27.56   0
   7  -5  -1 1899.66   16.95   0
  -7   5   1 1997.22   17.31   0
   5   5  -1   12.47   14.75   0
   5  -5  -1   20.25   10.22   0
  -5  -5   1   19.11   10.39   0
  -5   5   1   17.24    7.47   0
  -3  -5   1   89.95   18.78   0
  -3   5   1   98.84   11.07   0
   3  -5  -1   89.62    8.29   0
  -1  -5   1 3400.77   36.65   0
   1  -5  -1 3482.28   35.47   0
  -1   5   1 3309.37   30.98   0
  -1  -5  -1  113.09   17.35   0
  -1   5  -1  104.36    9.92   0
   1  -5   1   97.29    9.78   0
   1   5   1  105.03   18.53   0
   3   5   1  209.66   18.12   0
  -3   5  -1  200.88   10.42   0
   3  -5   1  183.68    7.90   0
   3   5   1  205.97   26.11   0
   5   5   1 2437.75   30.56   0
  -5  -5  -1 2605.26   25.73   0
   5  -5   1 2964.93   19.36   0
  -5   5  -1 3120.76   19.91   0
  -7  -5  -1  544.27   12.14   0
   7   5   1  519.56   15.56   0
  -7   5  -1  547.63    9.34   0
   7  -5   1  539.16   11.47   0
  -9   5  -1   75.64    7.15   0
   9  -5   1   69.56    7.11   0
   9   5   1  378.98   14.28   0
  -9  -5  -1  329.35   10.50   0
 -11   5  -1  702.07   13.95   0
  11   5   1  643.64   17.48   0
 -11  -5  -1  672.17   13.44   0
  11  -5   1  645.40   10.88   0
 -13   5  -1  179.76   14.20   0
 -13  -5  -1  159.75   12.93   0
  13   5   1  151.89   17.73   0
  13  -5   1  135.56   14.80   0
 -14   6   1   41.87   14.83   0
 -14  -6   1   15.97   14.87   0
  14   6  -1   -6.25   17.13   0
  14  -6  -1   22.13   10.71   0
 -12  -6   1   20.01   10.29   0
 -12   6   1   32.36    8.69   0
  12   6  -1   12.13   14.62   0
  12  -6  -1   47.03   12.10   0
 -10   6   1   -4.17   12.62   0
  10  -6  -1  -11.98   12.29   0
  10   6  -1   25.44   15.44   0
 -10  -6   1    4.17   10.63   0
  -8  -6   1  148.06    9.79   0
   8   6  -1  161.32   14.00   0
   8  -6  -1  165.70   10.44   0
  -8   6   1  158.54    8.02   0
  -6  -6   1  324.76   13.49   0
   6   6  -1  355.32   17.23   0
  -6   6   1  413.45   12.02   0
   6  -6  -1  393.09    9.51   0
  -4  -6   1  456.14   23.89   0
   4   6  -1  472.50   25.34   0
  -4   6   1  463.33   10.60   0
   4  -6  -1  450.80   10.56   0
  -2   6   1  854.17   16.05   0
  -2  -6   1  861.01   29.59   0
  -2  -6   1  853.83   30.60   0
   2  -6  -1  825.99   16.81   0
   0   6   1 1425.92   24.49   0
   0  -6   1 1389.96   19.63   0
   0  -6  -1 1518.14   31.94   0
   0   6  -1 1477.22   20.70   0
   2  -6   1  566.80   12.49   0
  -2   6  -1  565.95   10.79   0
   4   6   1  414.06   21.95   0
   4  -6   1  420.61   11.15   0
  -4   6  -1  396.47    9.10   0
   4   6   1  417.22   33.13   0
  -6   6  -1  117.30    9.75   0
   6   6   1   94.83   16.66   0
   6  -6   1  108.50    7.14   0
  -6  -6  -1   95.19    9.20   0
   8  -6   1  576.97   11.47   0
  -8  -6  -1  667.78   12.99   0
  -8   6  -1  571.30    9.61   0
   8   6   1  708.37   18.10   0
 -10  -6  -1  110.69   10.86   0
  10  -6   1   93.16   11.84   0
 -10   6  -1  113.32    8.87   0
  10   6   1  109.74   15.33   0
  12  -6   1  -21.25   11.46   0
  12   6   1  -15.98   17.49   0
 -12   6  -1   -8.99   11.65   0
 -12  -6  -1    4.60    9.91   0
  13  -7  -1  102.51   15.14   0
  13   7  -1   67.11   16.52   0
 -13   7   1  130.27   15.56   0
 -13  -7   1   95.39   15.17   0
  11  -7  -1   55.65   12.00   0
  11   7  -1   21.14   16.89   0
 -11  -7   1   37.77   12.41   0
 -11   7   1   26.98    8.98   0
  -9   7   1    7.75    7.28   0
   9   7  -1   -3.39   15.06   0
   9  -7  -1    8.67   11.05   0
  -9  -7   1    5.51    8.18   0
  -7  -7   1  663.70   16.01   0
   7  -7  -1  788.79   13.16   0
   7   7  -1  662.45   19.12   0
  -7   7   1  782.76   11.17   0
   5  -7  -1   56.16    7.57   0
  -5   7   1   50.53   10.40   0
  -3   7   1   20.88   10.15   0
   3  -7  -1   14.54    7.44   0
   1  -7  -1 1333.54   24.21   0
  -1   7   1 1310.08   20.56   0
  -1  -7   1 1264.61   23.36   0
  -1   7  -1   29.52    9.23   0
   1   7   1   30.70   15.11   0
   1  -7   1   28.50    9.36   0
  -1  -7  -1   29.74   16.93   0
   3  -7   1   15.35    6.62   0
  -3   7  -1   22.56    9.29   0
   5  -7   1  857.78   12.70   0
  -5   7  -1  877.13   13.05   0
   5   7   1  859.42   37.39   0
   7  -7   1  853.47   12.60   0
  -7   7  -1  883.03   12.88   0
   7   7   1  672.15   22.58   0
   9  -7   1   29.59   11.48   0
  -9   7  -1   34.42    8.46   0
   9   7   1   28.58   14.69   0
  -9  -7  -1   27.61   10.19   0
  11  -7   1  344.94   12.58   0
  11   7   1  296.79   16.55   0
 -11   7  -1  362.63   10.10   0
 -11  -7  -1  383.67   12.07   0
  13   7   1   31.01   17.14   0
  13  -7   1   32.75   14.19   0
 -13  -7  -1   33.05   12.03   0
 -13   7  -1   42.41   14.55   0
  12  -8  -1  193.40   11.38   0
 -12   8   1  210.98   11.56   0
 -12  -8   1  217.76   13.25   0
  12   8  -1  196.73   19.69   0
 -10   8   1  109.20    9.36   0
  10   8  -1   90.71   15.43   0
  10  -8  -1   84.83   12.59   0
 -10  -8   1  100.27   12.97   0
  -8  -8   1  388.16   15.10   0
   8  -8  -1  463.70   11.78   0
  -8   8   1  456.58    9.77   0
   8   8  -1  363.84   17.53   0
  -6   8   1  295.05    8.98   0
   6  -8  -1  294.20   11.46   0
  -4   8   1   79.88   10.17   0
   4  -8  -1   84.49   10.68   0
  -2   8   1  973.72   15.81   0
   2  -8  -1  987.34   17.48   0
  -2  -8   1  984.50   32.23   0
  -2  -8   1 1032.73   39.47   0
   0  -8   1  820.24   16.18   0
   0   8  -1  916.76   17.01   0
   0  -8  -1  862.48   24.49   0
   0   8   1  841.79   17.09   0
   2  -8   1  678.97   13.17   0
  -2   8  -1  693.66   13.04   0
  -4   8  -1  839.61   13.11   0
   4  -8   1  826.59   13.00   0
   6  -8   1   64.82    9.34   0
  -6   8  -1   55.81    9.79   0
   8   8   1  230.79   22.10   0
  -8   8  -1  235.85   12.75   0
   8  -8   1  227.07   12.26   0
 -10   8  -1  245.23    9.45   0
  10   8   1  204.45   18.81   0
  10  -8   1  257.06   12.21   0
  12  -8   1   76.58   14.30   0
  12   8   1   54.63   17.27   0
 -12   8  -1   75.99   14.57   0
 -13  -9   1    2.03   14.17   0
 -13   9   1  -13.33   10.59   0
  13  -9  -1   13.00   10.28   0
  13   9  -1   12.02   16.86   0
 -11   9   1   88.46   12.67   0
  11  -9  -1   78.63   12.55   0
 -11  -9   1  100.79   14.44   0
  11   9  -1   91.31   14.39   0
  -9   9   1 1021.12   13.06   0
   9   9  -1  841.66   23.84   0
   9  -9  -1 1026.65   15.86   0
   7  -9  -1  280.77   11.41   0
  -7   9   1  299.12    8.74   0
   5  -9  -1  111.05   10.81   0
  -5   9   1  115.73   10.58   0
  -3   9   1  615.29   13.20   0
   3  -9  -1  615.73   14.54   0
  -1   9   1   85.76   12.02   0
  -1  -9   1   79.50   13.73   0
   1  -9  -1   84.76   12.34   0
   1   9   1  635.02   22.06   0
  -1  -9  -1  610.56   25.02   0
  -1   9  -1  613.00   13.08   0
   1  -9   1  571.37   13.50   0
   3  -9   1 1140.50   14.82   0
  -3   9  -1 1177.18   14.62   0
  -5   9  -1    2.03    6.44   0
   5  -9   1   -6.29    9.17   0
  -7   9  -1   68.41   12.09   0
   7  -9   1   63.27   11.48   0
   9   9   1  758.24   26.25   0
   9  -9   1  897.19   14.34   0
  -9   9  -1  972.86   14.82   0
  11   9   1    0.92   20.70   0
  11  -9   1    2.95   13.73   0
 -11   9  -1   -5.13   14.47   0
  12 -10  -1    0.19   10.43   0
  12  10  -1    2.80   17.37   0
 -12  10   1   24.89   14.84   0
  10 -10  -1   81.51   12.36   0
 -10  10   1   82.16    9.01   0
  -8  10   1   51.73    8.87   0
   8 -10  -1   25.00   12.56   0
  -6  10   1   63.08   10.09   0
   6 -10  -1   41.41    7.46   0
   4 -10  -1    8.30   10.64   0
  -4  10   1   14.81    6.89   0
  -2  10   1    7.24   11.43   0
   2 -10  -1    6.51   13.83   0
   0  10  -1   -1.42   10.86   0
   0  10   1    3.11   10.88   0
   0 -10   1    5.53   12.35   0
   0 -10  -1   -3.88   15.01   0
  -2  10  -1  257.39   10.54   0
   2 -10   1  245.80   11.17   0
  -4  10  -1    0.73    9.14   0
   4 -10   1   -0.05    6.61   0
  -6  10  -1   51.35   11.64   0
   6 -10   1   49.39   11.56   0
  -8  10  -1   30.43   11.78   0
   8 -10   1   49.56   11.32   0
 -10  10  -1   10.19   11.76   0
  10 -10   1   11.14   12.56   0
  12  10   1   -0.65   11.35   0
  12  10   1    5.19   20.24   0
 -12  10  -1   15.62   14.41   0
  12 -10   1    6.84   14.00   0
  11 -11  -1   56.86   10.72   0
 -11  11   1   63.19   10.76   0
  -9  11   1  329.90   10.24   0
   9 -11  -1  324.08   13.54   0
   7 -11  -1   79.25   12.63   0
  -7  11   1   69.33   12.26   0
   5 -11  -1  335.67   14.49   0
  -5  11   1  369.22   13.41   0
  -3  11   1  807.38   13.68   0
   3 -11  -1  782.48   15.60   0
   1 -11  -1  232.74   16.32   0
  -1 -11   1  225.68   17.39   0
  -1  11   1  228.33   12.10   0
  -1  11  -1   48.63    8.96   0
  -1 -11  -1   43.64   17.53   0
   1 -11   1   45.35   10.46   0
   3 -11   1 1383.11   16.45   0
  -3  11  -1 1486.93   15.64   0
   5 -11   1   20.56    8.18   0
  -5  11  -1   14.18   11.33   0
  -7  11  -1   -6.81   11.55   0
   7 -11   1   13.97   11.44   0
   9 -11   1  493.57   13.25   0
  -9  11  -1  554.99   13.87   0
 -11  11  -1   25.68   10.16   0
  11 -11   1   -5.51   14.09   0
 -10  12   1    5.16   10.55   0
  10 -12  -1   -0.24   14.66   0
  -8  12   1  491.25   13.86   0
   8 -12  -1  420.04   14.12   0
   6 -12  -1   73.84   13.14   0
  -6  12   1   62.70   12.07   0
  -4  12   1   89.66   11.95   0
   4 -12  -1   81.90   13.64   0
  -2  12   1  414.02   12.32   0
   2 -12  -1  394.82   16.73   0
   0 -12  -1  294.85   19.16   0
   0  12   1  325.56   13.57   0
   0 -12   1  317.19   16.57   0
  -2  12  -1   45.48   12.96   0
   2 -12   1   52.89   15.44   0
  -4  12  -1  233.81   12.08   0
   4 -12   1  213.89   12.69   0
   6 -12   1   -2.74    8.12   0
  -6  12  -1    6.76   11.38   0
   8 -12   1   72.80   11.79   0
  -8  12  -1   77.63   11.66   0
 -10  12  -1  108.62   10.72   0
  10 -12   1  112.09   14.07   0
  -9  13   1  -13.59   14.59   0
   9 -13  -1   11.13   10.23   0
   7 -13  -1   96.12    9.26   0
  -7  13   1   82.98   12.10   0
   5 -13  -1  134.21   13.46   0
  -5  13   1  122.49   12.08   0
   3 -13  -1  103.16   13.91   0
  -3  13   1   93.02   11.11   0
  -1 -13   1  190.98   22.29   0
  -1  13   1  203.07   11.87   0
  -1 -13   1  188.20   16.96   0
   1 -13  -1  183.89   17.88   0
   1 -13   1  216.14   14.72   0
  -3  13  -1    4.61   10.35   0
   3 -13   1   -3.46   12.23   0
  -5  13  -1   71.18   11.42   0
   5 -13   1   80.58   12.15   0
   7 -13   1   13.82   10.16   0
  -7  13  -1   31.09   12.50   0
   9 -13   1   37.76   13.97   0
  -9  13  -1   24.17   14.13   0
   8 -14  -1  127.73   11.17   0
  -8  14   1  108.20   14.56   0
   6 -14  -1   54.23   15.48   0
  -6  14   1   50.59   14.01   0
  -4  14   1   15.56   10.51   0
   4 -14  -1   11.54   13.05   0
  -2  14   1  231.98   14.06   0
   2 -14  -1  215.64   15.05   0
   0 -14  -1   49.56   20.62   0
   0 -14   1  127.43   21.05   0
  -2  14  -1   21.57   10.32   0
   2 -14   1   22.84   13.19   0
   4 -14   1  151.70   13.22   0
  -4  14  -1  168.36   11.14   0
  -6  14  -1   55.14    9.60   0
   6 -14   1   30.65   14.69   0
  -8  14  -1   78.50   13.92   0
   8 -14   1   51.52   10.24   0
  -7  15   1  467.03   15.55   0
   7 -15  -1  425.37   17.00   0
  -5  15   1    4.55   12.81   0
   5 -15  -1  -13.47   15.56   0
   3 -15  -1   -6.66   13.08   0
  -3  15   1    7.83   10.39   0
   1 -15  -1  414.26   19.37   0
   1 -15   1  277.26   18.84   0
   3 -15   1   38.09   15.70   0
  -3  15  -1   53.97   12.42   0
   5 -15   1  190.88   15.73   0
  -5  15  -1  189.08   13.66   0
  -7  15  -1   95.19   13.80   0
   7 -15   1   80.48   14.95   0
   4 -16  -1   29.43   15.43   0
  -4  16   1   11.16   12.74   0
   2 -16  -1   46.95   18.55   0
   0 -16   1   54.91   24.72   0
   0 -16   1   47.41   18.34   0
   2 -16   1   40.56   16.34   0
   4 -16   1   17.79   15.46   0
  -4  16  -1   22.43   12.69   0
   1 -17  -1  150.03   24.49   0
   1 -17   1   21.08   21.20   0
  14   0  -2  716.94   17.75   0
 -14   0   2  763.24   11.90   0
  12   0  -2   69.97   14.78   0
 -12   0   2  118.32   13.07   0
  10   0  -2  457.49   10.77   0
 -10   0   2  449.91    9.66   0
   8   0  -2 2769.83   20.88   0
  -8   0   2 2811.95   20.89   0
  -6   0   2  499.18   11.78   0
   6   0  -2  518.46   15.42   0
  -4   0   2 1734.75   25.13   0
   4   0  -2 1640.61   25.71   0
  -2   0   2 1825.09   31.09   0
   2   0  -2 1698.30   30.02   0
   0   0   2 2956.94   31.73   0
   4   0   2  102.66    9.67   0
  -4   0  -2  123.14    7.11   0
  -6   0  -2 2805.69   18.89   0
   6   0   2 2784.33   17.93   0
  -8   0  -2  375.11    8.27   0
   8   0   2  368.52   10.88   0
 -10   0  -2   58.89    6.59   0
  10   0   2   56.16    9.63   0
 -12   0  -2  338.18   11.98   0
  12   0   2  340.51   13.18   0
  14   0   2    2.40   14.92   0
 -14   0  -2   19.17   12.76   0
  15   1  -2   77.73   16.67   0
 -15  -1   2   97.45   13.96   0
  15  -1  -2   96.55   15.93   0
 -15   1   2  101.94   14.34   0
  13  -1  -2   30.53   13.54   0
  13   1  -2   96.06   14.42   0
 -13  -1   2   82.81    8.73   0
 -13   1   2   30.30    8.72   0
 -11   1   2  195.62   10.94   0
  11  -1  -2  197.69    9.01   0
 -11  -1   2  191.66   10.61   0
  11   1  -2  198.14   12.46   0
   9   1  -2  484.15   11.54   0
  -9  -1   2  526.29   10.35   0
   9  -1  -2  501.26   10.90   0
  -9   1   2  519.66   10.33   0
  -7  -1   2   83.23   10.80   0
  -7   1   2   87.87    8.08   0
   7  -1  -2   78.95   11.75   0
   7   1  -2   75.52   12.95   0
  -5  -1   2 1491.70   21.19   0
  -5   1   2 1477.25   20.22   0
   5  -1  -2 1436.75   20.36   0
   5   1  -2 1436.46   23.07   0
   3  -1  -2   37.25   15.97   0
  -3   1   2   48.96   11.43   0
   3   1  -2   51.91   15.91   0
  -3  -1   2   40.16   16.50   0
  -1  -1   2   26.22    7.88   0
   1  -1  -2   34.52   12.69   0
   1   1  -2   23.45   10.54   0
  -1   1   2   40.56   13.29   0
   1  -1   2   85.71   10.09   0
  -1   1  -2   83.57   10.18   0
  -3   1  -2 2714.66   21.38   0
  -3  -1  -2 2760.20   22.98   0
   3   1   2 2678.42   23.30   0
   3  -1   2 2605.15   21.03   0
   5  -1   2   36.19    6.40   0
  -5   1  -2   37.08    6.47   0
  -5  -1  -2   34.66    8.66   0
   5   1   2   32.09    9.20   0
  -7   1  -2  535.14   11.10   0
   7   1   2  540.96   11.90   0
  -7  -1  -2  525.73   11.14   0
   7  -1   2  523.78   11.31   0
  -9  -1  -2  110.81    9.25   0
   9  -1   2  116.51    7.31   0
  -9   1  -2  115.15    7.03   0
   9   1   2  122.75   10.06   0
 -11   1  -2   38.36   10.95   0
  11  -1   2   43.01   11.72   0
  11   1   2   52.15   12.03   0
 -11  -1  -2   23.10   10.79   0
 -13  -1  -2    4.26   12.47   0
 -13   1  -2   10.27   12.84   0
  13  -1   2  -14.37   14.31   0
  13   1   2   13.73   10.47   0
 -14   2   2  112.35   14.00   0
  14  -2  -2  103.84   16.14   0
  14   2  -2  127.49   17.02   0
 -14  -2   2  134.28   13.02   0
 -12   2   2   39.68   12.29   0
  12   2  -2   44.59   14.18   0
  12  -2  -2   37.41   13.29   0
 -12  -2   2   37.69    8.36   0
 -10  -2   2   26.02    6.72   0
 -10   2   2   36.75   10.17   0
  10   2  -2    1.75    8.63   0
  10  -2  -2   20.65    7.64   0
  -8   2   2  588.75   13.36   0
  -8  -2   2  583.62   13.15   0
   8   2  -2  577.87   15.73   0
   8  -2  -2  553.85   13.36   0
   6  -2  -2  817.83   15.65   0
  -6  -2   2  828.38   16.36   0
  -6   2   2  911.80   15.79   0
   6   2  -2  804.75   19.22   0
  -4   2   2  451.25   13.17   0
   4   2  -2  433.79   18.75   0
  -4  -2   2  443.17   15.40   0
   4  -2  -2  432.69   15.97   0
  -2   2   2   83.01   17.34   0
   2  -2  -2   85.81   17.18   0
  -2  -2   2   59.10   12.49   0
   2   2  -2   55.25   11.42   0
   0   2   2 1062.50   22.80   0
   0  -2  -2 1035.39   22.06   0
   0  -2   2 1024.79   18.26   0
  -2   2  -2  412.02   12.18   0
   2  -2   2  402.58   11.97   0
   2   2   2  335.64   13.16   0
   4   2   2  156.90   10.37   0
  -4  -2  -2  169.46    9.74   0
   4  -2   2  165.74    9.69   0
  -4   2  -2  174.17    9.71   0
   6   2   2   67.58    9.65   0
  -6  -2  -2   69.35    6.61   0
   6  -2   2   58.45    9.18   0
  -6   2  -2   71.05    6.68   0
   8  -2   2    8.79    6.62   0
  -8   2  -2   15.62    9.09   0
  -8  -2  -2   30.94    8.64   0
   8   2   2   27.32    9.62   0
 -10  -2  -2   72.99    9.85   0
  10   2   2   71.61   12.22   0
 -10   2  -2   85.16   10.35   0
  10  -2   2  100.51   11.68   0
 -12  -2  -2  135.05   10.85   0
 -12   2  -2   99.47   11.17   0
  12   2   2  114.46   12.68   0
  12  -2   2  104.50    8.53   0
 -14   2  -2   29.32   13.11   0
  14   2   2   36.67   11.35   0
 -14  -2  -2   48.62   12.60   0
  14  -2   2    8.03   14.77   0
  15  -3  -2  245.94   16.41   0
 -15   3   2  268.62   15.68   0
  15   3  -2  215.53   18.05   0
 -15  -3   2  274.32   14.23   0
  13  -3  -2   65.31   13.00   0
  13   3  -2   57.63   14.40   0
 -13   3   2   68.44   12.52   0
 -13  -3   2   54.11   11.35   0
 -11   3   2  656.74   14.78   0
 -11  -3   2  633.47   13.90   0
  11  -3  -2  612.08   15.53   0
  11   3  -2  581.02   17.50   0
  -9  -3   2 1693.84   17.30   0
  -9   3   2 1799.42   16.87   0
   9  -3  -2 1704.37   16.93   0
   9   3  -2 1637.42   20.94   0
   7   3  -2  461.37   16.86   0
  -7   3   2  496.78   13.37   0
   7  -3  -2  465.61   13.06   0
  -7  -3   2  467.95   13.21   0
   5   3  -2 1878.43   27.46   0
  -5   3   2 1971.13   20.75   0
   5  -3  -2 1874.68   20.09   0
  -5  -3   2 1836.25   24.54   0
   3  -3  -2 1796.71   24.43   0
   3   3  -2 1508.08   25.64   0
  -3  -3   2 1519.46   32.10   0
  -3   3   2 1710.30   24.41   0
  -1  -3   2  143.79   11.36   0
   1  -3  -2  155.19   16.88   0
  -1   3   2  152.00   17.64   0
   1  -3   2 4803.39   29.84   0
  -1   3  -2 4999.62   30.76   0
   3   3   2  750.05   15.89   0
  -3   3  -2  944.75   13.92   0
   3  -3   2  894.36   13.45   0
  -5  -3  -2  611.20   12.48   0
   5   3   2  581.93   13.72   0
   5  -3   2  556.16    9.63   0
  -5   3  -2  588.60    9.89   0
   7  -3   2  831.22   12.16   0
  -7  -3  -2  857.35   12.72   0
  -7   3  -2  843.36   10.51   0
   7   3   2  837.43   14.06   0
  -9   3  -2  828.67   12.12   0
  -9  -3  -2  838.86   12.28   0
   9   3   2  776.61   13.91   0
   9  -3   2  800.20   12.38   0
 -11  -3  -2   48.56   10.70   0
  11   3   2   64.02   12.91   0
  11  -3   2   -3.60   11.40   0
 -11   3  -2   18.83   10.93   0
  13  -3   2   40.21   14.01   0
 -13  -3  -2   44.15   12.56   0
 -13   3  -2   88.83   13.25   0
  13   3   2   57.29   11.17   0
 -14  -4   2   31.05   12.91   0
  14  -4  -2   26.18   15.20   0
 -14   4   2   29.92   10.68   0
  14   4  -2   -4.68   17.46   0
 -12   4   2  199.78   13.49   0
  12   4  -2  194.89   15.93   0
  12  -4  -2  227.39   13.59   0
 -12  -4   2  214.58   12.17   0
 -10  -4   2  697.76   12.85   0
  10  -4  -2  679.96   13.33   0
  10   4  -2  659.98   16.54   0
 -10   4   2  759.51   13.28   0
   8   4  -2  154.28   14.69   0
  -8  -4   2  154.43   10.54   0
  -8   4   2  168.90   11.30   0
   8  -4  -2  149.96   11.07   0
   6  -4  -2    4.32   10.91   0
  -6  -4   2   -0.04   10.06   0
   6   4  -2    4.23   12.86   0
  -6   4   2    9.07    7.81   0
   4   4  -2 4144.15   36.91   0
  -4   4   2 5121.55   31.58   0
  -4  -4   2 4310.34   46.52   0
   4  -4  -2 4975.45   31.01   0
  -2  -4   2    4.20    9.24   0
  -2   4   2    4.33   13.23   0
   2  -4  -2    6.64    9.79   0
   0   4  -2  266.74   11.50   0
   0  -4   2  255.80   11.13   0
   0  -4  -2  279.15   17.16   0
   0   4   2  269.71   18.61   0
  -2   4  -2 5008.22   26.67   0
   2  -4   2 4965.27   26.26   0
   2   4   2 5371.44   44.97   0
  -4   4  -2   -2.43    8.97   0
   4  -4   2    0.31    8.63   0
  -4  -4  -2    1.81    8.30   0
   4   4   2   -6.42   11.31   0
   6  -4   2  135.27    9.44   0
  -6   4  -2  144.06    7.23   0
   6   4   2  129.57   10.81   0
  -6  -4  -2  135.31    9.30   0
   8   4   2  521.26   12.92   0
  -8   4  -2  511.22   11.15   0
  -8  -4  -2  520.94   11.32   0
   8  -4   2  478.69    8.83   0
 -10   4  -2  208.99   11.98   0
 -10  -4  -2  191.44    8.54   0
  10   4   2  199.60   13.69   0
  10  -4   2  205.33   12.09   0
 -12  -4  -2    5.66    9.98   0
  12  -4   2   15.94   11.29   0
  12   4   2   -4.14   13.14   0
 -12   4  -2  -11.86    8.03   0
 -14   4  -2  125.75   13.80   0
  14   4   2   89.04   17.03   0
 -14  -4  -2  107.35   12.37   0
  14  -4   2  101.44   10.51   0
 -13   5   2    5.28   12.79   0
  13   5  -2   16.41   14.25   0
 -13  -5   2    5.72   10.87   0
  13  -5  -2   10.17    8.95   0
 -11   5   2   10.17    9.05   0
  11   5  -2   -8.38   15.36   0
 -11  -5   2   13.79   10.89   0
  11  -5  -2  -11.56   12.95   0
  -9   5   2    8.06   10.51   0
   9   5  -2   17.41   12.25   0
  -9  -5   2    2.78    8.98   0
   9  -5  -2    8.31   10.35   0
   7   5  -2   89.53   13.03   0
  -7  -5   2   96.46   10.21   0
   7  -5  -2  100.23   10.92   0
  -7   5   2  102.33   11.25   0
  -5   5   2  181.58   12.13   0
  -5  -5   2  133.06   13.90   0
   5   5  -2  143.96   14.17   0
   5  -5  -2  166.05   12.23   0
   3  -5  -2    9.62    8.43   0
  -3   5   2    2.04   11.72   0
  -3  -5   2    5.46   13.85   0
  -1   5   2    9.28   13.04   0
  -1  -5   2   11.18    8.36   0
   1  -5  -2   18.19   13.69   0
  -1  -5  -2  222.11   15.75   0
   1   5   2  227.59   20.57   0
   1  -5   2  211.42   10.10   0
  -1   5  -2  213.12   10.50   0
   3   5   2    8.52   12.85   0
   3   5   2    4.87   12.29   0
  -3   5  -2    2.16    6.30   0
   3  -5   2    6.88    8.57   0
   5  -5   2   49.76    6.58   0
   5   5   2   42.19   10.41   0
  -5   5  -2   47.74    6.74   0
   7   5   2   43.28   10.53   0
  -7  -5  -2   41.81    8.61   0
  -7   5  -2   40.27    9.32   0
   7  -5   2   44.30    9.03   0
  -9   5  -2    5.56    9.05   0
  -9  -5  -2    5.45    8.07   0
   9  -5   2   13.43    8.97   0
   9   5   2    1.97   10.36   0
 -11   5  -2   61.92    8.12   0
  11  -5   2   54.45    8.06   0
  11   5   2   58.66   13.78   0
 -11  -5  -2   75.33   12.62   0
 -13   5  -2   10.96   13.55   0
  13   5   2  -11.01   16.83   0
 -13  -5  -2  -12.82   12.07   0
  13  -5   2   -5.51    9.84   0
 -14  -6   2   42.57   12.48   0
  14  -6  -2   56.26   15.14   0
 -14   6   2   41.43   15.11   0
  14   6  -2   25.22   16.80   0
 -12   6   2   12.79    9.18   0
 -12  -6   2   22.64   10.62   0
  12   6  -2   14.10   14.07   0
  12  -6  -2   32.17    8.92   0
  10   6  -2  953.55   20.21   0
  10  -6  -2 1046.76   16.17   0
 -10  -6   2  983.96   15.83   0
 -10   6   2 1087.10   13.43   0
  -8  -6   2  315.26   13.28   0
   8  -6  -2  162.57   11.17   0
   8   6  -2  283.31   14.10   0
  -8   6   2  179.77   11.32   0
  -6  -6   2    8.73   10.95   0
   6   6  -2    1.62   12.52   0
   6  -6  -2   25.78   10.60   0
  -6   6   2   16.04   10.77   0
   4   6  -2 3704.08   39.01   0
   4  -6  -2 3621.43   26.12   0
  -4   6   2 3647.11   26.02   0
  -4  -6   2 3610.75   49.42   0
  -2   6   2   15.89   11.36   0
  -2  -6   2   15.50    9.84   0
  -2  -6   2   12.14   10.27   0
   2  -6  -2   14.72   12.44   0
   0  -6   2  639.64   13.46   0
   0   6  -2  680.76   14.09   0
   0  -6  -2  688.80   21.57   0
   0   6   2  666.54   22.18   0
  -2   6  -2 4144.71   24.17   0
   2  -6   2 3798.30   22.04   0
   2   6   2 4175.13   72.78   0
   4   6   2  190.64   17.18   0
   4  -6   2  191.59    7.40   0
  -4   6  -2  191.75    7.53   0
   4   6   2  197.26   13.34   0
  -6   6  -2   15.24    9.15   0
   6  -6   2   14.45    8.84   0
   6   6   2   17.20   13.03   0
  -8  -6  -2  994.33   15.48   0
   8  -6   2  943.19   10.58   0
  -8   6  -2 1010.15   12.88   0
   8   6   2  886.46   19.33   0
  10  -6   2    4.02   11.03   0
 -10  -6  -2   -3.72   10.11   0
  10   6   2    3.05   13.76   0
 -10   6  -2    1.84   11.30   0
  12  -6   2   -9.60    9.64   0
 -12   6  -2   25.84   13.47   0
  12   6   2    0.59   16.84   0
 -12  -6  -2   11.31   11.84   0
  13   7  -2   37.50   19.44   0
  13  -7  -2   31.43   15.11   0
 -13  -7   2   51.62   12.47   0
 -13   7   2   56.63   10.74   0
 -11  -7   2  162.39   11.32   0
 -11   7   2  189.63   13.54   0
  11  -7  -2  150.52    9.72   0
  11   7  -2  147.46   16.59   0
  -9  -7   2  990.32   15.56   0
   9  -7  -2 1040.42   14.29   0
   9   7  -2 1025.92   18.21   0
  -9   7   2 1102.97   15.02   0
   7   7  -2  190.01   13.72   0
  -7   7   2  100.72   11.01   0
  -7  -7   2  166.97   12.26   0
   7  -7  -2   97.56   10.89   0
  -5   7   2  566.07   11.25   0
  -5  -7   2  560.95   21.26   0
   5  -7  -2  590.86   11.34   0
  -3   7   2 1081.00   17.05   0
  -3  -7   2 1077.92   24.17   0
  -3  -7   2 1078.54   32.05   0
   3  -7  -2 1057.32   17.90   0
  -1   7   2  129.70   12.49   0
  -1  -7   2  136.86   10.11   0
   1  -7  -2  137.44   14.75   0
  -1   7  -2 1156.77   15.44   0
   1   7   2 1137.76   27.20   0
   1  -7   2 1087.04   15.07   0
  -1  -7  -2 1172.06   26.04   0
  -3   7  -2  487.59   11.45   0
   3  -7   2  472.67   11.25   0
   5   7   2   18.62   18.75   0
   5  -7   2   22.80    9.02   0
   5   7   2   33.11   12.64   0
  -5   7  -2   37.63    6.67   0
   7  -7   2  767.67   10.02   0
   7   7   2  801.29   22.13   0
  -7   7  -2  852.10   12.43   0
   9  -7   2  316.11   12.06   0
   9   7   2  282.98   19.05   0
  -9   7  -2  301.02   13.43   0
 -11   7  -2    1.11    8.00   0
  11  -7   2   16.51   10.99   0
  11   7   2    7.49   16.73   0
 -13   7  -2   89.83   14.20   0
  13  -7   2   65.70   10.24   0
  13   7   2   73.26   17.17   0
 -12   8   2    6.93   12.72   0
  12   8  -2   27.18   13.38   0
  12  -8  -2   37.49    8.78   0
 -12  -8   2   38.79   10.07   0
 -10   8   2   93.52   13.26   0
  10  -8  -2  121.79    9.53   0
  10   8  -2  105.47   14.65   0
 -10  -8   2   96.13   11.01   0
  -8   8   2  187.65   11.22   0
   8  -8  -2  158.15    8.31   0
   8   8  -2  153.14   15.84   0
  -8  -8   2  141.74   11.49   0
  -6   8   2   92.08   10.87   0
   6  -8  -2   88.84   11.04   0
  -6  -8   2  122.90   17.13   0
   4  -8  -2   -2.17   10.95   0
  -4   8   2   -1.72   10.41   0
   2  -8  -2  871.15   18.19   0
  -2   8   2  889.64   16.24   0
  -2  -8   2  859.55   19.26   0
  -2  -8   2  871.24   19.65   0
   0   8   2  813.84   19.58   0
   0  -8  -2  834.53   22.58   0
   0  -8   2  809.15   14.47   0
   2  -8   2   76.40    9.13   0
  -2   8  -2   81.53    9.39   0
   4  -8   2  337.36    8.31   0
  -4   8  -2  363.14   10.78   0
   6   8   2  281.76   17.63   0
   6   8   2  284.64   24.95   0
   6  -8   2  241.32    9.96   0
  -6   8  -2  262.86   10.56   0
   8  -8   2  165.04   11.79   0
  -8   8  -2  201.20   11.93   0
   8   8   2  134.16   18.87   0
  10  -8   2   68.33   11.17   0
 -10   8  -2   68.75    8.43   0
  10   8   2   47.21   17.54   0
  12   8   2   11.55   21.04   0
 -12   8  -2   37.68    9.82   0
  12  -8   2    9.32   13.57   0
  13   9  -2    1.68   16.61   0
  13  -9  -2    5.74   10.58   0
 -13   9   2    9.28   14.90   0
 -13  -9   2   10.18   14.27   0
 -11  -9   2   30.49   12.33   0
  11   9  -2   21.71   13.40   0
 -11   9   2   30.30    8.99   0
  11  -9  -2   66.06   12.70   0
  -9  -9   2  363.84   17.50   0
  -9   9   2  440.63   11.08   0
   9  -9  -2  419.11   14.59   0
   9   9  -2  365.70   18.38   0
  -7   9   2   32.67   10.47   0
   7  -9  -2   24.86    7.69   0
  -5   9   2  279.64    9.14   0
   5  -9  -2  282.27   12.26   0
   3  -9  -2  464.51   14.33   0
  -3   9   2  453.05   10.71   0
  -1   9   2   35.54   10.00   0
   1  -9  -2   29.65   12.43   0
  -1  -9   2   27.96    9.33   0
   1  -9   2  884.79   14.21   0
  -1  -9  -2  936.00   24.59   0
  -1   9  -2  964.79   14.22   0
   1   9   2  939.88   25.31   0
   3  -9   2  283.75   10.42   0
  -3   9  -2  289.15   10.53   0
  -5   9  -2   62.01    6.80   0
   5  -9   2   55.28    9.15   0
  -7   9  -2  162.45    9.03   0
   7  -9   2  163.24   11.64   0
   9  -9   2   95.67    8.46   0
   9   9   2   80.40   14.46   0
   9   9   2   71.13   19.07   0
  -9   9  -2  105.46   11.72   0
 -11   9  -2   22.54    9.91   0
  11   9   2   14.19   22.62   0
  11  -9   2   14.64    9.39   0
  12 -10  -2   58.64   14.92   0
 -12  10   2   79.31   14.95   0
  12  10  -2   64.47   17.93   0
  10 -10  -2  190.78    9.63   0
 -10  10   2  182.93   13.18   0
  -8  10   2  719.63   15.55   0
   8 -10  -2  698.76   15.32   0
  -6  10   2  400.58   11.90   0
   6 -10  -2  364.69   12.36   0
   4 -10  -2  392.81   13.11   0
  -4  10   2  382.83   12.30   0
   2 -10  -2  905.70   18.10   0
  -2 -10   2  913.31   23.78   0
  -2  10   2  915.22   15.55   0
  -2 -10   2  914.08   22.07   0
   0  10   2 1459.90   22.03   0
   0 -10   2 1426.87   18.20   0
   0 -10  -2 1435.53   25.96   0
  -2  10  -2  410.18   11.10   0
   2 -10   2  375.57   11.32   0
  -4  10  -2  674.42   12.00   0
   4 -10   2  655.14   11.92   0
  -6  10  -2  623.62   10.77   0
   6 -10   2  567.64   10.56   0
  -8  10  -2  159.03   12.27   0
   8 -10   2  134.83    8.54   0
  10 -10   2  185.60   13.85   0
 -10  10  -2  199.47   14.48   0
 -11  11   2   64.82   14.94   0
  11 -11  -2   48.31   10.67   0
   9 -11  -2   59.30   12.79   0
  -9  11   2    7.92    9.11   0
  -7  11   2   13.03   12.28   0
   7 -11  -2    2.31   12.67   0
  -5  11   2   25.91   12.37   0
   5 -11  -2   24.95   13.37   0
  -3  11   2   45.28    9.72   0
   3 -11  -2   35.85   11.63   0
   1 -11  -2   -2.55   13.95   0
  -1 -11   2   -0.44   12.00   0
  -1  11   2   -3.06   10.47   0
  -1 -11  -2    5.68   18.17   0
   1 -11   2    4.23    9.31   0
  -1  11  -2    2.18    8.95   0
   3 -11   2   29.09    9.24   0
  -3  11  -2   37.05    9.13   0
  -5  11  -2   39.23   11.30   0
   5 -11   2   44.16   11.16   0
   7 -11   2  113.08   11.56   0
  -7  11  -2  130.61   11.83   0
  -9  11  -2   62.85   13.71   0
   9 -11   2   25.87   13.63   0
 -11  11  -2   25.24   13.89   0
  11 -11   2    2.92   13.59   0
 -10  12   2   19.64   14.57   0
  10 -12  -2  -12.79   10.58   0
  -8  12   2  315.75   13.59   0
   8 -12  -2  308.67   13.87   0
   6 -12  -2  221.06   13.96   0
  -6  12   2  236.95   12.96   0
   4 -12  -2    4.43   16.43   0
  -4  12   2   17.26   11.67   0
   2 -12  -2   92.40   17.29   0
  -2 -12   2   96.55   26.34   0
  -2  12   2   85.66   11.31   0
  -2 -12   2   92.05   18.82   0
   0  12   2  316.79   14.34   0
   0 -12   2  302.99   15.22   0
   0 -12  -2  280.67   17.18   0
  -2  12  -2    8.05   10.60   0
   2 -12   2   18.02   11.27   0
   4 -12   2  129.66   11.73   0
  -4  12  -2  139.99    8.54   0
  -6  12  -2  204.81    8.94   0
   6 -12   2  196.48    9.04   0
   8 -12   2   11.04   13.60   0
  -8  12  -2   -5.41    9.89   0
  10 -12   2   40.87    9.58   0
 -10  12  -2   29.19   14.06   0
  -9  13   2  313.18   15.58   0
   9 -13  -2  265.85   15.77   0
   7 -13  -2   91.41   13.12   0
  -7  13   2   92.00   12.34   0
  -5  13   2  253.52   12.37   0
   5 -13  -2  228.71   14.12   0
   3 -13  -2  634.63   17.03   0
  -3  13   2  621.74   14.36   0
  -1  13   2    4.97   12.72   0
  -1 -13   2   23.65   15.05   0
  -1 -13   2   35.05   19.90   0
   1 -13  -2   16.70   16.23   0
   1 -13   2  817.78   19.22   0
  -3  13  -2  283.97   11.74   0
   3 -13   2  247.61   12.83   0
  -5  13  -2   36.33   10.98   0
   5 -13   2   47.90   11.48   0
   7 -13   2  277.40   14.65   0
  -7  13  -2  303.89   14.31   0
  -9  13  -2   65.51   10.10   0
   9 -13   2   45.86   13.72   0
  -8  14   2    0.25    9.99   0
   8 -14  -2   -3.06   14.98   0
  -6  14   2   36.46   13.81   0
   6 -14  -2   19.29   14.22   0
   4 -14  -2  414.09   15.43   0
  -4  14   2  410.73   13.01   0
   2 -14  -2   13.72   16.00   0
  -2  14   2   12.81   12.65   0
   0 -14  -2  148.66   20.51   0
   0 -14   2   -0.68   16.24   0
   2 -14   2  289.61   13.84   0
  -4  14  -2   -3.19   10.28   0
   4 -14   2   10.29   11.58   0
  -6  14  -2   13.41   13.15   0
   6 -14   2   10.84   13.88   0
  -8  14  -2  124.43   10.32   0
   8 -14   2   89.35   14.43   0
  -7  15   2  -17.62   13.91   0
   7 -15  -2    0.52   15.25   0
  -5  15   2   25.63   13.00   0
   5 -15  -2   27.41   15.29   0
   3 -15  -2    7.52   13.73   0
  -3  15   2    2.38   10.44   0
   1 -15  -2   -1.49   15.29   0
  -1 -15   2    9.16   21.44   0
  -1  15   2   -1.99   12.51   0
  -1 -15   2   -2.48   17.70   0
   1 -15   2   41.87   13.37   0
   3 -15   2   48.40   18.03   0
   5 -15   2  -15.67   14.45   0
  -5  15  -2    4.07   12.52   0
   4 -16  -2  234.88   16.47   0
  -4  16   2  230.43   14.42   0
  -2  16   2    2.59   15.12   0
   2 -16  -2   -2.01   18.09   0
   0 -16   2   -2.02   22.94   0
   0 -16   2   -1.00   17.92   0
   2 -16   2  345.20   17.93   0
   4 -16   2    2.35   14.91   0
   1 -17  -2   -2.61   25.45   0
  14   0  -3    0.26   13.60   0
 -14   0   3   10.51    8.55   0
  12   0  -3  -30.03   14.00   0
 -12   0   3    0.03    8.74   0
 -10   0   3    2.76   10.52   0
  10   0  -3    6.57   11.43   0
  -8   0   3    2.50   11.26   0
   8   0  -3    1.89   12.14   0
   6   0  -3   -6.06   13.00   0
  -6   0   3   -1.93    8.46   0
   4   0  -3    0.12   14.27   0
  -4   0   3   -5.15   14.57   0
  -2   0   3   87.01    9.72   0
   2   0  -3  187.92   13.48   0
   0   0   3   -1.05    9.40   0
  -2   0  -3   -0.68    6.37   0
   2   0   3    0.86    8.97   0
  -4   0  -3    1.95    8.44   0
   4   0   3   -2.98    8.59   0
   6   0   3    2.19    8.72   0
  -6   0  -3   -3.56    8.52   0
  -8   0  -3   -0.54    6.01   0
   8   0   3    9.13    6.35   0
  10   0   3    7.72    7.89   0
 -10   0  -3    2.82    7.51   0
  12   0   3   -4.77   11.67   0
 -12   0  -3    3.72    7.31   0
 -14   0  -3   13.90   12.35   0
  14   0   3    2.10   14.48   0
  15  -1  -3   25.96   16.66   0
 -15   1   3   49.09   15.07   0
  15   1  -3  -24.33   16.68   0
 -15  -1   3   12.76   13.80   0
 -13  -1   3    2.03   11.80   0
 -13   1   3    9.39    8.75   0
  13   1  -3   10.00    9.72   0
  13  -1  -3   -1.51   13.30   0
  11   1  -3  989.16   16.28   0
 -11   1   3 1078.27   12.46   0
 -11  -1   3 1040.38   12.50   0
  11  -1  -3 1051.79   15.46   0
   9   1  -3   30.96    8.84   0
  -9  -1   3   49.84   10.86   0
  -9   1   3   33.22    8.06   0
   9  -1  -3   42.19   11.51   0
   7  -1  -3  165.69   12.97   0
  -7   1   3  166.10   12.81   0
  -7  -1   3  161.95    9.54   0
   7   1  -3  151.45   10.46   0
   5   1  -3 4066.58   34.35   0
   5  -1  -3 4045.79   31.54   0
  -5   1   3 3973.47   30.83   0
  -5  -1   3 4022.75   32.29   0
  -3   1   3    3.98   14.90   0
   3   1  -3    9.75   12.27   0
  -3  -1   3    7.50    9.30   0
   3  -1  -3    8.87   10.56   0
  -1   1   3  436.69   12.81   0
   1  -1  -3  429.68   12.65   0
   1   1  -3  337.44   12.99   0
  -1  -1   3  350.07   13.07   0
   1  -1   3 5783.43   31.02   0
  -3  -1  -3   55.25    6.55   0
   3  -1   3   59.90    8.97   0
   3   1   3   55.05    6.85   0
  -3   1  -3   56.42    9.00   0
  -5   1  -3  409.45   10.68   0
   5  -1   3  383.43   10.74   0
   5   1   3  379.28   11.14   0
  -5  -1  -3  395.63   10.67   0
  -7  -1  -3 1751.81   15.10   0
  -7   1  -3 1722.18   13.29   0
   7  -1   3 1711.43   15.06   0
   7   1   3 1700.11   15.70   0
  -9   1  -3  326.48    9.93   0
   9   1   3  310.00   10.68   0
  -9  -1  -3  334.07    9.87   0
   9  -1   3  307.51   10.25   0
 -11   1  -3   23.78    7.65   0
  11  -1   3   10.00   11.28   0
  11   1   3   17.02    8.17   0
 -11  -1  -3    8.17   10.52   0
 -13   1  -3  194.91   13.28   0
  13  -1   3  193.29   14.50   0
  13   1   3  164.19   15.19   0
 -13  -1  -3  220.04   13.12   0
 -14   2   3   12.98   12.48   0
 -14  -2   3    4.32   11.94   0
  14   2  -3   29.51   15.77   0
  14  -2  -3    2.86   13.11   0
 -12  -2   3   94.98    9.02   0
  12  -2  -3  102.07   13.77   0
  12   2  -3  108.10   14.79   0
 -12   2   3   97.61    9.50   0
  10   2  -3  214.88   13.50   0
 -10   2   3  248.70    9.13   0
  10  -2  -3  232.79   12.01   0
 -10  -2   3  203.30   11.46   0
   8  -2  -3    8.50   11.31   0
   8   2  -3   -0.93   12.81   0
  -8   2   3  -10.78   11.30   0
  -8  -2   3   11.39    7.58   0
  -6  -2   3 1586.78   22.14   0
   6  -2  -3 1559.51   17.35   0
   6   2  -3 1600.65   23.17   0
  -6   2   3 1653.77   19.91   0
  -4  -2   3 2139.70   29.54   0
   4   2  -3 2168.57   26.11   0
   4  -2  -3 2219.36   26.34   0
  -4   2   3 2237.76   26.46   0
  -2  -2   3  955.46   18.21   0
  -2   2   3 1222.91   23.28   0
   2   2  -3  969.12   17.93   0
   2  -2  -3 1226.34   22.94   0
   2  -2   3 1120.15   14.75   0
   2   2   3  926.85   15.76   0
  -2   2  -3 1105.84   14.84   0
   4  -2   3  471.62   11.01   0
  -4   2  -3  486.52   11.23   0
   4   2   3  477.36   11.88   0
  -4  -2  -3  495.63   11.57   0
   6   2   3  801.15   13.02   0
  -6   2  -3  796.71   12.05   0
  -6  -2  -3  809.33   12.36   0
   6  -2   3  761.17   11.95   0
  -8  -2  -3   18.85    8.44   0
   8   2   3   -3.59    9.36   0
   8  -2   3   -5.42    9.11   0
  -8   2  -3   18.83    6.35   0
  10  -2   3  198.76   12.00   0
 -10   2  -3  239.88   11.59   0
  10   2   3  211.38   12.45   0
 -10  -2  -3  231.28   11.24   0
 -12   2  -3  277.99   11.47   0
  12   2   3  236.19   13.11   0
 -12  -2  -3  268.16    8.60   0
  12  -2   3  248.47   12.17   0
 -14  -2  -3   -5.07   12.12   0
  14  -2   3   19.00    9.88   0
 -14   2  -3   -3.55    9.00   0
  14   2   3   -5.18   15.07   0
 -15   3   3   15.30   15.33   0
  15   3  -3   22.97   16.63   0
  15  -3  -3   13.91   15.54   0
 -15  -3   3   23.53   13.55   0
 -13  -3   3  160.34   12.28   0
 -13   3   3  153.62   13.53   0
  13   3  -3  180.40   15.14   0
  13  -3  -3  188.28   13.78   0
  11   3  -3   31.75   15.29   0
 -11  -3   3   32.11   11.95   0
 -11   3   3   13.31   11.98   0
  11  -3  -3   10.76   13.31   0
   9  -3  -3  300.77   12.36   0
   9   3  -3  303.57   14.77   0
  -9  -3   3  303.28   11.85   0
  -9   3   3  332.92   12.61   0
   7   3  -3  709.71   17.93   0
  -7   3   3  736.81   12.57   0
   7  -3  -3  671.41   12.25   0
  -7  -3   3  757.21   16.28   0
   5  -3  -3    2.11    8.41   0
  -5  -3   3   -4.81   13.88   0
   5   3  -3    0.64   11.74   0
  -5   3   3    3.59    8.60   0
  -3   3   3  555.97   18.87   0
   3  -3  -3  555.37   18.58   0
   3   3  -3  419.38   13.84   0
  -3  -3   3  422.12   15.58   0
  -1   3   3  668.01   19.32   0
   1  -3  -3  646.37   18.00   0
  -1  -3   3  608.92   14.40   0
   1  -3   3   41.33    8.96   0
   1   3   3   42.78    9.66   0
  -1   3  -3   50.23    9.21   0
   3  -3   3  503.65   11.20   0
   3   3   3  452.76   12.42   0
  -3   3  -3  519.57   11.56   0
  -5  -3  -3  708.95   12.55   0
   5  -3   3  679.53   11.51   0
  -5   3  -3  674.18    9.84   0
   5   3   3  680.69   13.15   0
   7   3   3   48.68    9.46   0
  -7  -3  -3   42.67    8.47   0
   7  -3   3   34.46    8.91   0
  -7   3  -3   26.25    9.02   0
  -9  -3  -3  137.29    9.20   0
   9   3   3  140.74   10.09   0
   9  -3   3  129.54    6.92   0
  -9   3  -3  149.87    9.25   0
 -11   3  -3  181.79    8.33   0
 -11  -3  -3  179.47   11.01   0
  11   3   3  177.95   12.57   0
  11  -3   3  186.82   11.55   0
 -13  -3  -3   47.86    8.70   0
  13  -3   3   81.36   13.90   0
  13   3   3   26.42   10.91   0
 -13   3  -3   37.41   13.17   0
 -14  -4   3   16.18   13.38   0
  14  -4  -3   18.72   15.37   0
  14   4  -3    0.94   16.97   0
 -14   4   3   28.97   15.16   0
  12  -4  -3  309.68   14.14   0
  12   4  -3  280.86   12.54   0
 -12   4   3  340.54   14.09   0
 -12  -4   3  306.81   12.82   0
  10   4  -3  322.61   14.49   0
  10  -4  -3  332.43   12.10   0
 -10  -4   3  310.91    9.12   0
 -10   4   3  338.15    9.63   0
  -8  -4   3   36.93   10.59   0
   8  -4  -3   32.99    8.14   0
   8   4  -3   15.54   12.89   0
  -8   4   3   26.64    8.07   0
   6   4  -3 1067.84   19.01   0
  -6   4   3 1057.18   14.52   0
   6  -4  -3 1057.75   16.50   0
  -6  -4   3 1019.56   19.91   0
   4   4  -3  484.95   15.87   0
  -4  -4   3  493.85   18.25   0
  -4   4   3  551.49   13.19   0
   4  -4  -3  560.84   16.32   0
   2  -4  -3  228.36   12.22   0
  -2   4   3  217.54   16.90   0
  -2  -4   3  212.33   11.30   0
   0  -4  -3 2485.70   28.09   0
   0  -4   3 2441.42   21.18   0
   0   4   3 2470.77   29.58   0
   2  -4   3 1479.32   15.55   0
   2   4   3 1539.52   20.88   0
   2   4   3 1480.39   20.59   0
  -2   4  -3 1504.12   15.97   0
  -4   4  -3   35.97    9.06   0
   4  -4   3   54.76    8.86   0
   4   4   3   30.49    9.35   0
  -6   4  -3 1085.08   11.19   0
  -6  -4  -3 1111.46   15.40   0
   6   4   3 1068.93   15.33   0
   6  -4   3 1028.48   11.01   0
  -8   4  -3   -2.27    8.92   0
   8  -4   3    2.39    8.87   0
   8   4   3    0.82    6.73   0
  -8  -4  -3   -8.33    8.36   0
 -10  -4  -3  196.57   11.05   0
  10  -4   3  174.43   11.74   0
 -10   4  -3  173.58    8.54   0
  10   4   3  198.64   12.88   0
 -12  -4  -3   61.94   10.37   0
 -12   4  -3   75.73    7.89   0
  12  -4   3   44.06   11.22   0
  12   4   3   64.70   12.66   0
  15   5  -3  137.87   17.23   0
 -15  -5   3  179.18   10.33   0
 -15   5   3  196.54   15.61   0
  15  -5  -3  164.30   16.08   0
  13   5  -3  157.81   14.89   0
 -13   5   3  245.39   13.55   0
 -13  -5   3  224.57   12.03   0
  13  -5  -3  186.35   13.44   0
  11   5  -3  104.56   15.05   0
 -11  -5   3  132.74   11.94   0
  11  -5  -3  120.31   13.51   0
 -11   5   3  141.98   13.60   0
   9  -5  -3  117.39    8.28   0
  -9   5   3  146.18   11.61   0
   9   5  -3  188.04   13.38   0
  -9  -5   3  189.91   11.03   0
   7  -5  -3 1647.21   17.76   0
   7   5  -3 1653.39   21.54   0
  -7   5   3 1772.38   18.44   0
  -7  -5   3 1624.56   22.26   0
  -5  -5   3  600.24   21.85   0
   5   5  -3  606.79   14.83   0
   5  -5  -3  693.59   12.94   0
  -5   5   3  690.80   13.01   0
   3  -5  -3  782.88   18.43   0
  -3   5   3  782.40   17.84   0
  -3  -5   3  757.93   17.67   0
  -1  -5   3 2706.15   22.94   0
  -1   5   3 2894.18   33.27   0
   1  -5  -3 2748.43   30.10   0
  -1  -5  -3  283.94   13.91   0
   1   5   3  282.48   16.10   0
  -1   5  -3  278.67   10.65   0
   1  -5   3  278.45   10.19   0
  -3   5  -3  342.51    8.62   0
   3  -5   3  336.48   10.38   0
   3   5   3  338.27   14.31   0
   3   5   3  342.38   14.24   0
   5  -5   3 2388.65   15.39   0
  -5   5  -3 2528.60   15.93   0
   5   5   3 2110.44   22.81   0
   7  -5   3  320.28    9.95   0
   7   5   3  319.24   11.73   0
  -7   5  -3  315.69    7.78   0
  -7  -5  -3  323.48   10.34   0
   9   5   3  274.95   13.97   0
   9  -5   3   19.53   11.14   0
  -9   5  -3   46.20   11.11   0
  -9  -5  -3  241.01   11.59   0
  11  -5   3  744.28   13.14   0
 -11   5  -3  794.92   10.75   0
  11   5   3  726.20   16.47   0
 -11  -5  -3  803.66   13.52   0
  13   5   3  -11.82   16.37   0
 -13   5  -3   14.86   13.16   0
 -13  -5  -3    0.97   11.72   0
  13  -5   3    1.60   13.61   0
 -14   6   3    4.60   10.56   0
 -14  -6   3    5.87   12.61   0
  14  -6  -3  -38.02   15.28   0
  14   6  -3   13.03   15.93   0
 -12   6   3   86.30   13.06   0
  12  -6  -3   67.60   13.05   0
 -12  -6   3   50.53   11.12   0
  12   6  -3   73.94   13.66   0
  10   6  -3  540.74   18.03   0
 -10  -6   3  350.49   13.37   0
 -10   6   3  396.82   14.68   0
  10  -6  -3  370.45   14.51   0
   8   6  -3   54.94   10.90   0
  -8  -6   3   69.10   12.06   0
  -8   6   3   17.76   11.10   0
   8  -6  -3    2.63   10.95   0
  -6   6   3  824.34   12.74   0
   6   6  -3  729.84   15.75   0
   6  -6  -3  896.53   15.43   0
  -6  -6   3  724.34   17.63   0
   4  -6  -3  171.10   13.11   0
  -4   6   3  159.22    9.88   0
  -4  -6   3  171.53   16.65   0
  -2  -6   3  506.39   13.68   0
  -2  -6   3  522.79   13.04   0
  -2   6   3  509.05   16.28   0
   2  -6  -3  525.37   17.10   0
   0  -6   3 1013.90   14.45   0
   0   6   3 1096.88   26.42   0
   0  -6  -3 1067.80   21.01   0
   2   6   3  779.41   19.01   0
   2   6   3  785.11   21.34   0
   2  -6   3  729.06   12.32   0
  -2   6  -3  761.19   12.83   0
   4   6   3  157.16   12.17   0
   4  -6   3  151.07    7.07   0
  -4   6  -3  168.84    7.31   0
   4   6   3  153.07   12.85   0
  -6   6  -3  154.53    9.54   0
   6   6   3  111.87   12.89   0
   6  -6   3  133.52    6.92   0
   8   6   3   22.04   10.22   0
   8  -6   3   25.71    8.79   0
  -8   6  -3    8.15    9.30   0
 -10   6  -3  125.21   11.43   0
  10  -6   3  110.75   11.24   0
  10   6   3  108.42   13.60   0
  12  -6   3   29.90   13.22   0
 -12   6  -3   38.88   13.27   0
  12   6   3   30.47   16.15   0
 -13  -7   3   31.37   12.68   0
  13  -7  -3   63.36   15.01   0
 -13   7   3   71.57   15.03   0
  13   7  -3   28.34   15.23   0
 -11  -7   3   -2.33   10.45   0
 -11   7   3   13.84   12.65   0
  11  -7  -3   -2.54   12.78   0
  11   7  -3   -3.65   12.15   0
   9  -7  -3  259.17    8.75   0
  -9   7   3  297.18   11.80   0
  -9  -7   3  257.50   11.16   0
   9   7  -3  267.47   11.95   0
  -7   7   3  308.74   12.47   0
  -7  -7   3  270.29   14.07   0
   7   7  -3  270.22   13.67   0
   7  -7  -3  316.50   12.36   0
  -5   7   3   60.71   11.32   0
   5  -7  -3   50.14    8.37   0
  -5  -7   3   52.41   14.91   0
  -3   7   3  418.24   11.59   0
  -3  -7   3  457.27   14.26   0
  -3  -7   3  448.66   16.12   0
   3  -7  -3  427.24   12.55   0
  -1  -7   3 1701.30   18.60   0
  -1   7   3 1734.60   26.09   0
   1  -7  -3 1836.95   26.70   0
   1   7   3  247.69   19.41   0
   1  -7   3  215.26    9.86   0
  -1  -7  -3  240.90   13.81   0
  -1   7  -3  242.53   10.21   0
   3  -7   3  435.82   10.59   0
  -3   7  -3  456.73   11.14   0
   3   7   3  447.82   20.90   0
   3   7   3  422.64   18.38   0
   5   7   3  978.15   21.70   0
  -5   7  -3 1053.65   13.00   0
   5  -7   3  990.73   12.63   0
   5   7   3 1045.26   19.14   0
   7  -7   3    7.67    8.72   0
   7   7   3   13.14   12.50   0
  -7   7  -3    8.48    6.32   0
  -9   7  -3   -7.42   11.22   0
   9  -7   3   16.69   10.91   0
   9   7   3   -3.62   12.67   0
 -11   7  -3   58.81   11.27   0
  11  -7   3   51.37    7.75   0
  11   7   3   46.51   13.83   0
 -14   8   3   -5.45   10.31   0
  14  -8  -3   12.31   15.16   0
 -14  -8   3    5.28   11.81   0
  14   8  -3    6.47   14.15   0
 -12   8   3  123.74   13.02   0
  12   8  -3  120.80   12.59   0
  12  -8  -3  132.98   12.92   0
 -12  -8   3  118.02   11.30   0
  10   8  -3  111.29   14.35   0
 -10   8   3  120.15   13.48   0
 -10  -8   3  109.15   13.40   0
  10  -8  -3   92.99    9.76   0
  -8  -8   3   57.20   11.00   0
  -8   8   3   78.00   10.79   0
   8  -8  -3   79.71   10.76   0
   8   8  -3   48.33   10.85   0
  -6  -8   3  718.83   21.03   0
   6  -8  -3  683.07   14.30   0
  -6   8   3  756.90   14.44   0
   4  -8  -3 1304.86   18.12   0
  -4   8   3 1402.33   17.96   0
  -4  -8   3 1306.17   34.61   0
  -4  -8   3 1402.37   23.70   0
   2  -8  -3  208.46   13.86   0
  -2   8   3  232.24   13.06   0
  -2  -8   3  213.88   12.41   0
  -2  -8   3  211.24   12.02   0
   0   8   3 2088.20   29.46   0
   0  -8  -3 2084.84   27.47   0
   0  -8   3 1985.22   18.53   0
  -2   8  -3  731.31   12.43   0
   2  -8   3  675.26   10.32   0
   2   8   3  702.30   31.23   0
   2   8   3  729.36   25.10   0
  -4   8  -3  254.01   10.18   0
   4  -8   3  238.35    9.74   0
   4   8   3  219.23   33.69   0
  -6   8  -3  340.08   10.59   0
   6   8   3  328.95   15.22   0
   6  -8   3  317.63    7.89   0
   6   8   3  301.39   19.57   0
   8   8   3   18.65   17.27   0
  -8   8  -3   -4.98    8.10   0
   8  -8   3   34.94   10.82   0
 -10   8  -3  285.45   12.18   0
  10   8   3  212.44   15.88   0
  10  -8   3  244.11    8.96   0
 -12   8  -3  101.56   13.81   0
  12   8   3   48.37   17.51   0
  12  -8   3   84.81   13.70   0
 -13  -9   3    6.93   14.39   0
 -13   9   3    0.33   14.79   0
  13  -9  -3   16.29   10.41   0
  13   9  -3    7.19   12.96   0
 -11  -9   3  416.00   13.63   0
  11   9  -3  422.02   16.50   0
 -11   9   3  483.07   14.37   0
  11  -9  -3  430.19   14.14   0
   9  -9  -3   24.31   12.85   0
   9   9  -3   16.64   14.38   0
  -9  -9   3   18.40   14.29   0
  -9   9   3    9.92   12.87   0
  -7   9   3   28.82   11.06   0
  -7  -9   3   50.13   14.59   0
   7  -9  -3   58.80   11.03   0
   5  -9  -3  774.97   12.66   0
  -5  -9   3  818.96   36.01   0
  -5   9   3  855.92   14.92   0
   3  -9  -3  285.04   13.57   0
  -3  -9   3  291.01   16.85   0
  -3  -9   3  292.27   14.81   0
  -3   9   3  287.30   12.65   0
  -1  -9   3   14.40    8.54   0
   1  -9  -3   13.44   14.11   0
  -1   9   3   18.53   13.00   0
  -1  -9  -3 1418.57   25.83   0
   1   9   3 1345.15   27.59   0
   1  -9   3 1300.53   15.10   0
  -1   9  -3 1442.47   15.78   0
   3  -9   3  141.67    9.30   0
  -3   9  -3  132.52    9.57   0
   5  -9   3  167.08    7.12   0
  -5   9  -3  174.28    7.44   0
   7   9   3  729.52   34.40   0
   7  -9   3  710.42   10.72   0
   7   9   3  744.36   26.74   0
  -7   9  -3  743.50   13.74   0
   9   9   3   79.92   20.62   0
  -9   9  -3  145.24   11.66   0
   9   9   3   90.17   14.43   0
   9  -9   3  121.70   11.04   0
 -11   9  -3   11.11   13.56   0
  11   9   3    0.93   20.86   0
  11  -9   3  -14.58   13.22   0
 -12 -10   3    7.84   16.26   0
 -12  10   3    5.79   10.31   0
  12  10  -3    4.39   16.75   0
  12 -10  -3    1.07   10.60   0
  10 -10  -3   13.12    8.66   0
 -10  10   3   12.64   12.27   0
 -10 -10   3   12.77   16.33   0
   8 -10  -3   22.67    9.14   0
  -8  10   3   -7.92   13.11   0
   6 -10  -3   -6.14   10.63   0
  -6  10   3   -0.29   10.45   0
  -4  10   3   -4.33   10.31   0
   4 -10  -3    9.97   11.39   0
  -2  10   3   31.56   10.46   0
  -2 -10   3   25.14   10.98   0
   2 -10  -3   24.01   14.28   0
  -2 -10   3   28.53   10.97   0
   0 -10  -3   -3.48   12.47   0
   0 -10   3   -4.46    8.71   0
   0  10   3   -7.04   11.37   0
   2 -10   3  103.42    9.28   0
  -2  10  -3  116.38    9.54   0
  -4  10  -3  -10.87    9.02   0
   4 -10   3    3.12    6.11   0
  -6  10  -3  107.20   11.55   0
   6 -10   3  110.39   11.17   0
  -8  10  -3   31.00   11.12   0
   8 -10   3   13.49    7.82   0
 -10  10  -3   20.75    9.79   0
  10 -10   3   27.52   13.16   0
  10  10   3   16.89   18.91   0
  10  10   3   15.63   24.75   0
 -11  11   3  327.87   11.93   0
  11 -11  -3  362.19   16.27   0
   9 -11  -3    8.15    8.93   0
  -9  11   3    9.14   12.31   0
   7 -11  -3   24.00    9.08   0
  -7  11   3   32.06   12.50   0
   5 -11  -3 1767.14   20.38   0
  -5  11   3 1757.82   19.40   0
   3 -11  -3    9.31   11.14   0
  -3 -11   3  127.55   17.21   0
  -3  11   3   17.52    9.96   0
  -3 -11   3  100.02   18.54   0
  -1  11   3  218.88   12.73   0
  -1 -11   3  219.62   10.92   0
   1 -11  -3  211.06   15.10   0
   1  11   3 1580.56   34.68   0
   1 -11   3 1512.84   16.63   0
  -3  11  -3  137.46    9.34   0
   3 -11   3  128.75    9.33   0
  -5  11  -3   46.17   11.27   0
   5 -11   3   53.28   10.98   0
  -7  11  -3  269.50   11.82   0
   7 -11   3  208.75   12.02   0
  -9  11  -3  177.34   10.28   0
   9 -11   3  168.51   13.57   0
 -10  12   3   85.38   10.53   0
  10 -12  -3   68.07   15.08   0
   8 -12  -3   15.14    9.00   0
  -8  12   3   27.21   12.01   0
  -6  12   3  337.43   13.83   0
   6 -12  -3  320.01   14.44   0
   4 -12  -3   22.08   13.45   0
  -4  12   3   15.24    8.60   0
  -2  12   3   89.65   11.55   0
   2 -12  -3   94.56   13.96   0
  -2 -12   3  201.08   15.16   0
  -2 -12   3  225.55   16.71   0
   0  12   3  661.09   18.57   0
   0 -12  -3  655.92   22.83   0
   0 -12   3  650.48   15.35   0
   2 -12   3  206.17   12.08   0
   4 -12   3   63.32   11.19   0
  -4  12  -3   94.25   11.18   0
   6 -12   3  276.42   12.05   0
  -6  12  -3  288.19    9.28   0
   8 -12   3    4.48    9.11   0
  -8  12  -3   16.27   13.50   0
   9 -13  -3   44.20   14.97   0
  -9  13   3   35.94   14.47   0
   7 -13  -3  144.52    9.83   0
  -7  13   3  134.28    9.59   0
  -5  13   3   32.72   11.44   0
   5 -13  -3   26.79   12.95   0
  -3  13   3  142.23   12.07   0
   3 -13  -3  149.85   14.05   0
  -1 -13   3   96.48   14.02   0
  -1  13   3   87.50   13.43   0
   1 -13  -3   84.58   16.25   0
  -1 -13   3   85.17   15.76   0
   1 -13   3   77.33   11.77   0
   3 -13   3   27.36    7.78   0
  -3  13  -3   18.28   10.54   0
  -5  13  -3  110.83   11.20   0
   5 -13   3   92.54    8.42   0
   7 -13   3   17.14   13.28   0
  -7  13  -3   13.39    9.49   0
   8 -14  -3   29.42   10.69   0
  -8  14   3   24.53   14.10   0
   6 -14  -3  238.59   15.23   0
  -6  14   3  224.78   14.89   0
  -4  14   3   85.43   11.35   0
   4 -14  -3   74.63   12.99   0
  -2 -14   3   12.73   20.31   0
  -2  14   3   31.61   12.98   0
  -2 -14   3   22.65   22.40   0
   2 -14  -3   16.96   16.00   0
   0 -14   3  319.99   17.16   0
   0 -14  -3  323.49   21.97   0
   2 -14   3   79.88   11.79   0
   4 -14   3  -17.39   11.26   0
  -4  14  -3   -6.41   10.36   0
  -6  14  -3   97.91   13.54   0
   6 -14   3   87.37   13.56   0
  -7  15   3  317.26   15.05   0
   7 -15  -3  277.72   16.12   0
   5 -15  -3   28.09   15.12   0
  -5  15   3   36.53   13.38   0
  -3  15   3   66.00   15.96   0
   3 -15  -3   63.42   15.23   0
  -1  15   3  352.97   17.77   0
   1 -15  -3  311.48   20.19   0
  -1 -15   3  324.17   18.34   0
  -1 -15   3  331.35   22.66   0
   1 -15   3  191.97   17.50   0
   3 -15   3   41.31   14.04   0
  -5  15  -3  295.00   14.00   0
   5 -15   3  272.32   15.19   0
  -4  16   3   -2.57   15.65   0
   4 -16  -3   -0.96   14.47   0
   2 -16  -3   48.80   18.50   0
  -2  16   3   55.56   15.54   0
   0 -16   3   30.51   19.67   0
   0 -16   3   25.27   15.70   0
   2 -16   3   33.12   15.10   0
   4 -16   3   22.28   14.29   0
 -14   0   4  922.79   16.11   0
  14   0  -4  878.05   17.26   0
 -12   0   4   71.30   13.56   0
  12   0  -4   34.39   14.64   0
 -10   0   4   45.34   11.28   0
  10   0  -4   31.90   12.00   0
  -8   0   4 4856.08   28.28   0
   8   0  -4 4705.81   27.88   0
   6   0  -4  138.15   14.23   0
  -6   0   4  132.63   14.03   0
  -4   0   4  300.98   15.48   0
   4   0  -4  298.99   14.79   0
   0   0   4  856.17   14.80   0
   2   0   4  212.64    8.06   0
  -4   0  -4 2142.49   17.14   0
   4   0   4 2140.34   17.15   0
  -6   0  -4  237.09    7.44   0
   6   0   4  237.78    9.73   0
  -8   0  -4   23.76    8.54   0
   8   0   4   22.41    8.80   0
  10   0   4 1029.75   12.18   0
 -10   0  -4 1107.11   13.94   0
  12   0   4   15.48   11.27   0
 -12   0  -4    6.35   10.30   0
 -15  -1   4  -11.39   14.69   0
  15   1  -4   14.93   11.45   0
  15  -1  -4   35.64   11.51   0
 -15   1   4    5.90   15.43   0
  13  -1  -4  284.79   10.83   0
  13   1  -4  283.03   11.37   0
 -13  -1   4  310.31   13.58   0
 -13   1   4  279.05   14.05   0
  11   1  -4   43.23   12.79   0
  11  -1  -4   58.17   11.61   0
 -11  -1   4   44.08   11.43   0
 -11   1   4   74.89    8.11   0
  -9  -1   4  654.11   12.15   0
   9   1  -4  641.80   15.88   0
   9  -1  -4  600.47   11.99   0
  -9   1   4  662.92   14.40   0
   7   1  -4  787.26   17.68   0
  -7   1   4  835.38   16.13   0
   7  -1  -4  807.50   16.88   0
  -7  -1   4  789.84   14.11   0
  -5  -1   4   25.74   13.66   0
   5   1  -4   23.06   12.94   0
   5  -1  -4   28.90    9.70   0
  -5   1   4   29.62   10.12   0
   3   1  -4  257.09   10.57   0
  -3   1   4  257.69   16.02   0
  -3  -1   4  269.60   10.82   0
   3  -1  -4  275.35   16.51   0
   1  -1  -4  734.47   13.57   0
  -1  -1   4  623.98   14.02   0
   1   1  -4  642.03   14.06   0
  -1   1   4  734.19   15.33   0
   1  -1   4   89.60    9.48   0
   3   1   4  326.58   10.50   0
   3  -1   4  299.71    8.23   0
  -3   1  -4  328.57   10.21   0
   5  -1   4  186.10    7.27   0
  -5  -1  -4  190.22    9.48   0
  -5   1  -4  190.72    7.14   0
   5   1   4  185.81    9.70   0
  -7  -1  -4    4.02    8.43   0
   7   1   4   17.09    8.79   0
   7  -1   4    6.13    8.70   0
  -7   1  -4  -15.18    8.67   0
  -9   1  -4  226.33    9.41   0
   9  -1   4  215.66    9.72   0
  -9  -1  -4  226.88    7.30   0
   9   1   4  215.24    9.94   0
 -11   1  -4   90.96   10.48   0
 -11  -1  -4   88.14   10.58   0
  11  -1   4   72.10    8.22   0
  11   1   4   72.08    8.35   0
 -13   1  -4   17.24   12.31   0
  13  -1   4  -16.59   13.85   0
  13   1   4   12.61   13.78   0
 -13  -1  -4   -0.74   12.28   0
  14  -2  -4  262.38   10.91   0
 -14   2   4  303.19   10.53   0
  14   2  -4  264.19   15.13   0
 -14  -2   4  308.88   13.40   0
  12  -2  -4   57.74   13.63   0
 -12   2   4   44.22   13.09   0
 -12  -2   4   83.02   12.78   0
  12   2  -4   83.36   14.91   0
  10  -2  -4  196.19   12.32   0
  10   2  -4  193.78   10.23   0
 -10  -2   4  217.94   12.09   0
 -10   2   4  233.92    8.87   0
   8  -2  -4 1018.63   16.11   0
  -8  -2   4 1053.81   17.28   0
   8   2  -4 1011.78   18.27   0
  -8   2   4 1014.45   13.67   0
   6  -2  -4  159.08   10.74   0
  -6  -2   4  184.87   15.34   0
   6   2  -4  174.20   10.62   0
  -6   2   4  174.01   13.93   0
   4  -2  -4  577.77   17.13   0
  -4  -2   4  583.98   14.05   0
  -4   2   4  596.28   17.93   0
   4   2  -4  589.39   12.86   0
   2  -2  -4   82.43   12.39   0
  -2   2   4   70.44    9.13   0
  -2  -2   4   62.18   10.10   0
   2   2  -4   59.23   10.02   0
   0  -2  -4  577.99   13.87   0
   0   2   4  576.08   14.07   0
  -2   2  -4  456.41   11.17   0
   2   2   4  366.23   11.33   0
   2  -2   4  454.29   10.97   0
   4   2   4 1032.23   14.23   0
   4  -2   4 1002.30   12.98   0
  -4   2  -4 1039.95   11.57   0
  -6  -2  -4  333.82    8.13   0
   6   2   4  321.44   10.57   0
   6  -2   4  320.51    7.90   0
  -6   2  -4  325.60    9.96   0
   8   2   4    9.65    8.90   0
  -8   2  -4   20.16    8.61   0
   8  -2   4    9.83    6.13   0
  -8  -2  -4    7.69    8.41   0
 -10  -2  -4  311.23   11.48   0
  10   2   4  305.64   12.65   0
  10  -2   4  293.44   12.04   0
 -10   2  -4  310.85    9.00   0
 -12  -2  -4   94.97   10.50   0
  12  -2   4   79.10    8.11   0
  12   2   4  112.59   13.02   0
 -12   2  -4  104.77   10.71   0
  15   3  -4  162.47   12.34   0
 -15   3   4  204.09   11.43   0
 -15  -3   4  178.16   10.66   0
  15  -3  -4  114.54   16.47   0
  13   3  -4  463.38   16.00   0
  13  -3  -4  470.27   15.01   0
 -13  -3   4  511.17   14.11   0
 -13   3   4  544.44   14.68   0
  11   3  -4   96.63   15.30   0
 -11   3   4  -12.73   12.02   0
  11  -3  -4    7.38    9.68   0
 -11  -3   4   83.69   11.80   0
  -9  -3   4 1104.43   16.78   0
   9   3  -4 1077.11   18.52   0
   9  -3  -4 1012.58   13.15   0
  -9   3   4 1071.62   15.65   0
   7   3  -4 2047.21   23.18   0
  -7  -3   4 2048.26   23.44   0
  -7   3   4 2075.29   20.21   0
   7  -3  -4 1943.94   20.00   0
  -5  -3   4   24.78    9.48   0
   5  -3  -4   23.17   13.11   0
   5   3  -4   25.12   10.71   0
  -5   3   4   23.68    9.20   0
   3  -3  -4  956.37   19.02   0
  -3   3   4  940.10   19.50   0
   3   3  -4  758.13   14.82   0
  -3  -3   4  780.38   15.96   0
  -1  -3   4 1932.97   18.41   0
   1  -3  -4 2139.25   23.82   0
  -1   3   4 2074.03   23.84   0
   1  -3   4    2.94    8.40   0
   1   3   4    4.68    8.85   0
   3  -3   4 1544.11   13.74   0
  -3   3  -4 1615.13   13.87   0
   3   3   4 1370.95   16.48   0
   5   3   4  647.32   12.44   0
   5  -3   4  622.82   11.16   0
  -5   3  -4  629.26    9.58   0
  -7  -3  -4    2.41    8.31   0
   7   3   4    3.82    8.94   0
   7  -3   4    1.46    6.11   0
  -7   3  -4    1.44    6.12   0
  -9   3  -4  472.60    9.66   0
   9   3   4  462.57   13.35   0
   9  -3   4  452.35    9.56   0
  -9  -3  -4  470.39   12.24   0
 -11   3  -4  187.81    8.44   0
  11  -3   4  182.30    8.62   0
 -11  -3  -4  199.15   10.83   0
  11   3   4  176.94   12.51   0
 -13  -3  -4    1.60   12.03   0
  13  -3   4    0.60    9.58   0
  13   3   4   10.30   14.66   0
 -13   3  -4    6.61    9.00   0
  14  -4  -4   24.53   15.52   0
 -14  -4   4   37.95   13.63   0
 -14   4   4   13.19   15.43   0
  14   4  -4   32.66   16.27   0
 -12  -4   4  788.83   15.57   0
 -12   4   4  810.35   15.75   0
  12   4  -4  802.49   18.11   0
  12  -4  -4  726.85   12.56   0
 -10   4   4  308.61    9.43   0
 -10  -4   4  429.44   12.80   0
  10   4  -4  385.77   14.44   0
  10  -4  -4  301.08   12.34   0
   8  -4  -4  274.85   12.52   0
  -8   4   4  289.87   12.54   0
   8   4  -4  285.87   13.58   0
  -8  -4   4  284.56   13.44   0
   6   4  -4 1888.60   21.13   0
  -6  -4   4 1917.74   26.24   0
  -6   4   4 1929.09   20.35   0
   6  -4  -4 1810.40   19.98   0
  -4  -4   4 1143.09   19.74   0
   4  -4  -4 1439.43   18.63   0
   4   4  -4 1137.19   17.06   0
  -4   4   4 1438.01   20.90   0
  -2  -4   4  153.25   10.33   0
   2  -4  -4  163.80   14.16   0
  -2   4   4  731.39   21.01   0
   0  -4  -4 2641.31   24.51   0
   0  -4   4 2600.78   20.21   0
   0   4   4 2531.80   25.11   0
   2  -4   4 2103.20   16.85   0
   2   4   4 2069.81   21.16   0
  -2   4  -4 2174.88   17.40   0
   4   4   4  124.28    9.63   0
   4  -4   4  142.85    6.89   0
  -4   4  -4  170.11    9.39   0
   6   4   4  254.38   10.57   0
  -6   4  -4  274.06    9.84   0
   6  -4   4  264.64    9.60   0
   8   4   4  838.53   13.70   0
  -8   4  -4  903.22   11.92   0
  -8  -4  -4  888.95   12.53   0
   8  -4   4  823.06   11.82   0
 -10   4  -4   -5.98    7.63   0
 -10  -4  -4   10.30   10.17   0
  10  -4   4   11.87   10.71   0
  10   4   4   14.69   11.67   0
 -12   4  -4  151.26   13.48   0
  12  -4   4  125.92   13.60   0
 -12  -4  -4  169.44   12.57   0
  12   4   4  145.91   15.26   0
  15  -5  -4   14.29   15.58   0
 -15  -5   4   20.08   13.38   0
  15   5  -4    8.16   16.09   0
 -15   5   4    9.82   10.52   0
  13  -5  -4    1.79   12.83   0
 -13   5   4   10.99    8.81   0
 -13  -5   4   -4.99   11.30   0
  13   5  -4    2.01   13.52   0
 -11   5   4    8.31   13.00   0
  11   5  -4   -1.41   13.91   0
 -11  -5   4   17.84   11.77   0
  11  -5  -4   11.09   13.15   0
   9  -5  -4   -0.36    7.74   0
  -9   5   4   -8.11   10.99   0
   9   5  -4   -0.14   11.15   0
  -9  -5   4    2.32   10.42   0
   7  -5  -4  253.19   12.51   0
   7   5  -4  252.21   12.00   0
  -7   5   4  255.29    9.50   0
  -7  -5   4  253.24   14.25   0
  -5  -5   4    3.08   12.97   0
   5  -5  -4   -3.05    8.72   0
  -5   5   4   -1.35    8.46   0
   5   5  -4    4.62    9.20   0
  -3  -5   4   86.42   10.00   0
   3  -5  -4   83.47    9.74   0
  -3   5   4   93.71   13.73   0
   1  -5  -4    6.84   10.41   0
  -1   5   4    0.22   12.00   0
  -1  -5   4    2.17    8.20   0
   1   5   4   24.95    9.68   0
   1  -5   4   20.28    8.34   0
   3   5   4   57.24    9.23   0
   3   5   4   56.26   11.09   0
  -3   5  -4   65.54    6.35   0
   3  -5   4   59.40    8.58   0
   5   5   4    7.55    8.92   0
  -5   5  -4    7.13    8.72   0
   5  -5   4   14.87    8.50   0
  -7   5  -4    2.63    8.81   0
   7   5   4    0.98    9.20   0
   7  -5   4  -12.06    8.55   0
  -9   5  -4  -10.65   10.97   0
   9  -5   4    1.98   10.67   0
   9   5   4   -6.00   11.59   0
 -11   5  -4    8.80    7.63   0
  11  -5   4   21.51    7.41   0
  11   5   4    3.88   12.16   0
 -13   5  -4    1.01   13.06   0
  13  -5   4    8.10   13.13   0
  13   5   4    9.53   15.47   0
  14  -6  -4  108.97   15.56   0
 -14  -6   4   83.35   13.60   0
 -14   6   4   87.80   15.32   0
  14   6  -4   93.28   16.05   0
  12  -6  -4  312.31   10.55   0
 -12   6   4  311.38   13.89   0
 -12  -6   4  315.14   12.94   0
  12   6  -4  299.76   15.01   0
  10   6  -4  196.00   14.10   0
 -10   6   4  198.98   10.25   0
 -10  -6   4  182.16   13.10   0
  10  -6  -4  173.31   10.22   0
   8  -6  -4  233.83   11.98   0
   8   6  -4  236.60   11.82   0
  -8   6   4  209.53   12.39   0
  -8  -6   4  226.71   12.39   0
   6  -6  -4 1827.01   19.34   0
   6   6  -4 1522.94   19.22   0
  -6  -6   4 1510.67   25.70   0
  -6   6   4 1778.31   16.82   0
   4  -6  -4 1280.67   19.08   0
  -4   6   4 1357.75   19.05   0
  -4  -6   4 1296.93   20.75   0
  -2   6   4  153.62   14.28   0
   2  -6  -4  124.65   13.11   0
  -2  -6   4  116.58   11.71   0
  -2  -6   4  124.55    9.37   0
   0  -6   4  957.43   13.70   0
   0   6   4 1065.07   21.18   0
   0  -6  -4 1014.60   18.80   0
   2  -6   4 1050.61   11.67   0
   2   6   4 1154.92   19.17   0
  -2   6  -4 1153.44   13.80   0
   4   6   4   11.76   10.58   0
   4  -6   4   11.57    8.42   0
   4   6   4   15.23    8.85   0
  -4   6  -4    3.66    8.79   0
  -6   6  -4  349.95   10.16   0
   6   6   4  268.43   13.16   0
   6  -6   4  329.86    9.96   0
   8   6   4  539.37   15.02   0
  -8   6  -4  627.74   10.25   0
   8  -6   4  580.17   12.62   0
 -10   6  -4   39.53   10.91   0
  10  -6   4   36.42   10.75   0
  10   6   4   30.74   12.33   0
  12  -6   4   62.48   13.41   0
 -12   6  -4   76.21    9.78   0
  12   6   4   89.59   15.95   0
 -13  -7   4  351.15   14.65   0
 -13   7   4  369.10   12.24   0
  13  -7  -4  334.58   12.28   0
  13   7  -4  338.82   16.60   0
  11  -7  -4   -4.56   12.92   0
 -11  -7   4    1.12   11.09   0
 -11   7   4   -9.33   12.73   0
  11   7  -4   -9.11   14.44   0
   9   7  -4  604.69   16.37   0
   9  -7  -4  593.48   13.23   0
  -9  -7   4  602.90   14.25   0
  -9   7   4  619.01   13.33   0
   7  -7  -4 1784.54   16.05   0
  -7   7   4 1757.05   15.86   0
  -7  -7   4 1579.65   24.61   0
   7   7  -4 1527.42   19.30   0
  -5   7   4   20.47    8.01   0
   5  -7  -4   21.64   11.93   0
  -5  -7   4   19.82   13.24   0
  -3  -7   4  632.52   16.08   0
   3  -7  -4  617.51   16.14   0
  -3   7   4  649.39   16.10   0
  -3  -7   4  663.87   14.77   0
  -1  -7   4  777.20   13.05   0
  -1   7   4  846.34   19.28   0
   1  -7  -4  775.43   17.11   0
   1   7   4    2.95   14.72   0
  -1  -7  -4    5.10    8.87   0
   1  -7   4    3.57    8.32   0
   3  -7   4  765.35   11.70   0
  -3   7  -4  824.85   10.46   0
   3   7   4  796.31   18.82   0
   3   7   4  813.53   19.03   0
   5   7   4  813.43   17.72   0
   5   7   4  847.25   16.66   0
   5  -7   4  818.22   11.73   0
  -5   7  -4  869.82   12.20   0
  -7   7  -4   18.32    8.80   0
   7  -7   4   32.76    8.42   0
   7   7   4  182.53   11.08   0
  -9   7  -4  336.32   12.33   0
   9  -7   4  325.93   11.82   0
   9   7   4  302.01   14.16   0
 -11   7  -4  148.41   13.77   0
  11  -7   4  141.20    9.51   0
  11   7   4  121.67   16.11   0
 -14  -8   4   25.04   12.40   0
  14  -8  -4   12.11   15.11   0
  14   8  -4    4.98   17.32   0
 -14   8   4   -4.51   14.97   0
 -12  -8   4    3.01   13.00   0
  12  -8  -4   11.48   12.72   0
  12   8  -4   14.59   11.14   0
 -12   8   4   22.74   12.46   0
  10   8  -4  111.35   11.64   0
 -10  -8   4  112.05   11.77   0
 -10   8   4  135.63   13.14   0
  10  -8  -4  109.03   10.00   0
   8  -8  -4   71.80   11.10   0
   8   8  -4   57.82   10.64   0
  -8   8   4   70.06    7.96   0
  -8  -8   4   61.62   12.24   0
   6  -8  -4   66.21   11.58   0
  -6   8   4   88.89   11.18   0
  -6  -8   4  196.34   16.76   0
   4  -8  -4  310.12   13.57   0
  -4  -8   4  318.27   16.08   0
  -4   8   4  329.50   10.46   0
  -4  -8   4  341.17   13.00   0
  -2  -8   4  872.68   14.33   0
   2  -8  -4  850.39   17.46   0
  -2   8   4  890.78   17.70   0
  -2  -8   4  868.50   15.19   0
   0   8   4  200.77   16.63   0
   0  -8   4  180.59    9.33   0
   0  -8  -4  187.79   13.64   0
   2   8   4  120.11   18.73   0
  -2   8  -4  118.44    9.29   0
   2  -8   4  113.37    8.81   0
  -4   8  -4  380.62    8.34   0
   4  -8   4  370.19    8.09   0
   4   8   4  368.41   15.67   0
   4   8   4  383.41   17.05   0
   6   8   4  239.66   12.16   0
   6  -8   4  246.53    9.43   0
   6   8   4  216.69   13.98   0
  -6   8  -4  260.38    7.62   0
   8  -8   4   35.40   10.53   0
  -8   8  -4   25.09    7.65   0
   8   8   4   16.00   15.56   0
   8   8   4    9.70    9.75   0
 -10   8  -4   43.83   10.93   0
  10  -8   4   36.07   10.68   0
  10   8   4   29.58   13.47   0
  13  -9  -4   73.35   10.99   0
 -13   9   4   77.61   10.76   0
 -13  -9   4   86.49   15.33   0
  13   9  -4   81.28   16.30   0
  11  -9  -4    9.52    8.88   0
 -11  -9   4    2.55   12.52   0
 -11   9   4    9.48   12.25   0
  11   9  -4    8.97   12.52   0
  -9  -9   4   42.19   13.32   0
   9  -9  -4   60.55    9.30   0
  -9   9   4   35.16   13.01   0
   9   9  -4   44.58   12.41   0
   7  -9  -4  840.83   14.61   0
  -7  -9   4  827.20   20.39   0
  -7   9   4  849.56   14.94   0
  -5  -9   4   45.82   17.55   0
   5  -9  -4   20.72   11.43   0
  -5   9   4    1.31   10.93   0
  -5  -9   4   25.77    9.92   0
  -3   9   4  195.05   12.07   0
   3  -9  -4  188.66   12.66   0
  -3  -9   4  180.08   12.98   0
  -3  -9   4  188.79   11.70   0
  -1  -9   4  185.69   11.45   0
   1  -9  -4  196.34   12.93   0
  -1   9   4  187.95   12.91   0
   1  -9   4  134.86    9.17   0
   1   9   4  128.67   15.39   0
  -3   9  -4  160.09    7.28   0
   3   9   4  152.69   19.14   0
   3  -9   4  146.18    9.22   0
   3   9   4  146.86   25.88   0
  -5   9  -4    9.50    8.90   0
   5   9   4   30.05   21.25   0
   5  -9   4   30.01    8.39   0
   5   9   4   29.66   17.19   0
  -7   9  -4   17.57   11.03   0
   7  -9   4   21.23    7.48   0
   7   9   4   19.01   19.38   0
   7   9   4   18.80   14.25   0
  -9   9  -4   51.14    8.06   0
   9   9   4   30.97   17.22   0
   9  -9   4   40.34   10.72   0
   9   9   4   37.80   11.90   0
  11   9   4   35.99   20.89   0
  11   9   4   38.10   13.81   0
  11  -9   4   47.52   13.04   0
 -11   9  -4   42.05    9.69   0
 -12 -10   4   48.13   17.00   0
  12 -10  -4   54.44   15.10   0
 -12  10   4   42.34   14.95   0
  12  10  -4   51.11   17.33   0
  10 -10  -4   19.82   12.44   0
 -10 -10   4   10.39   13.79   0
 -10  10   4    9.90   12.36   0
   8 -10  -4 1299.24   17.49   0
  -8  10   4 1293.19   17.44   0
  -8 -10   4 1183.79   30.82   0
   6 -10  -4  146.78   11.72   0
  -6  10   4  134.66   10.97   0
  -6 -10   4  127.63   19.35   0
  -6 -10   4  142.44   16.98   0
  -4 -10   4   82.00   12.38   0
  -4  10   4   39.09   10.68   0
  -4 -10   4   69.46   13.96   0
   4 -10  -4   43.43   11.25   0
  -2 -10   4 2447.97   22.08   0
  -2  10   4 2461.88   24.05   0
  -2 -10   4 2428.37   24.32   0
   2 -10  -4 2402.54   24.46   0
   0 -10   4    8.68   10.20   0
   0  10   4    4.28   12.21   0
   0 -10  -4    2.47   11.63   0
   2 -10   4    5.80    8.45   0
   2  10   4    1.55   18.18   0
  -4  10  -4  910.72   12.25   0
   4 -10   4  779.34   11.79   0
   6 -10   4    2.53    7.57   0
  -6  10  -4   10.29   10.90   0
  -8  10  -4  -10.50   10.97   0
   8 -10   4   55.65   10.59   0
  10  10   4  412.01   27.49   0
  10 -10   4  509.74   14.63   0
  10  10   4  396.86   20.17   0
 -10  10  -4  573.05   15.28   0
  11 -11  -4   44.59   10.68   0
 -11  11   4   10.41   14.77   0
   9 -11  -4  156.68   13.40   0
  -9  11   4  103.81   12.72   0
  -7  11   4   80.55   12.76   0
   7 -11  -4   84.22   13.48   0
   5 -11  -4   82.99   13.84   0
  -5  11   4   85.94    9.36   0
  -3 -11   4  141.72   14.27   0
  -3 -11   4  140.68   13.34   0
  -3  11   4  109.32   11.05   0
   3 -11  -4  122.08   11.60   0
  -1 -11   4   -1.68    8.69   0
   1 -11  -4    7.24   12.86   0
  -1  11   4    1.09   11.29   0
  -1 -11   4   -1.94    8.51   0
   1 -11   4   12.71    8.47   0
   1  11   4    6.61   12.41   0
   3 -11   4   62.17   10.93   0
  -3  11  -4   65.31   11.14   0
  -5  11  -4  104.21   11.23   0
   5 -11   4  107.33   10.87   0
  -7  11  -4    6.20    7.80   0
   7 -11   4   10.51   10.54   0
  -9  11  -4   24.93   13.61   0
   9 -11   4   49.32   12.83   0
  10 -12  -4  -14.83   15.07   0
 -10  12   4   11.82   14.36   0
  -8  12   4  405.69   13.68   0
   8 -12  -4  404.96   14.51   0
   6 -12  -4   32.45   12.98   0
  -6  12   4   14.88   12.05   0
   4 -12  -4   72.48   13.38   0
  -4  12   4   79.02   12.57   0
  -2 -12   4   94.44   14.15   0
  -2  12   4   71.41   11.71   0
   2 -12  -4   68.42   16.63   0
  -2 -12   4   88.57   14.21   0
   0  12   4   22.93   13.38   0
   0 -12  -4   26.10   14.31   0
   0 -12   4   30.16   13.20   0
   2 -12   4   29.51   10.69   0
  -4  12  -4  345.95   12.22   0
   4 -12   4  307.56    8.91   0
  -6  12  -4   15.97   10.89   0
   6 -12   4   18.96    7.59   0
  -8  12  -4   13.87    9.20   0
   8 -12   4    6.63   12.79   0
  -9  13   4  172.19   15.01   0
   9 -13  -4  153.26   15.44   0
   7 -13  -4  237.50   13.71   0
  -7  13   4  234.16    9.98   0
   5 -13  -4  147.50   13.26   0
  -5  13   4  128.32    9.18   0
  -3  13   4  344.38   13.17   0
   3 -13  -4  337.82   17.54   0
  -3 -13   4  358.83   23.18   0
  -3 -13   4  317.25   23.51   0
   1 -13  -4  349.42   17.86   0
  -1 -13   4  381.98   13.80   0
  -1 -13   4  376.07   13.47   0
  -1  13   4  361.26   15.66   0
   1 -13   4    3.60   10.88   0
   3 -13   4  336.80   12.40   0
  -5  13  -4   60.16    7.96   0
   5 -13   4   78.22   10.83   0
  -7  13  -4   25.24   13.29   0
   7 -13   4   37.23   12.87   0
   8 -14  -4   13.23   14.71   0
  -8  14   4   15.76   14.11   0
   6 -14  -4  161.49   15.67   0
  -6  14   4  153.05   10.69   0
  -4  14   4  107.46   11.88   0
   4 -14  -4  109.49   15.64   0
   2 -14  -4   38.90   15.69   0
  -2 -14   4   54.11   14.05   0
  -2 -14   4   46.53   17.82   0
  -2  14   4   45.37   13.24   0
   0 -14  -4  284.92   21.11   0
   0  14   4  309.75   22.18   0
   0 -14   4  180.16   12.47   0
   2 -14   4   98.46   13.77   0
   4 -14   4   43.44   13.14   0
   6 -14   4   65.37   13.39   0
  -6  14  -4   72.57   13.44   0
  -7  15   4   41.68   13.86   0
   7 -15  -4   35.05   10.48   0
  -5  15   4   16.54   13.19   0
   5 -15  -4   10.65   14.28   0
  -3  15   4   15.59   15.85   0
   3 -15  -4    6.39   18.11   0
  -1  15   4    0.38   17.41   0
   1 -15  -4   -5.26   19.53   0
  -1 -15   4    0.07   14.23   0
  -1 -15   4   -1.33   17.28   0
   1 -15   4   -3.12   13.80   0
   3 -15   4    7.63   13.47   0
   5 -15   4   -3.65   13.22   0
  -4  16   4   49.52   16.04   0
   4 -16  -4   40.81   14.54   0
  -2  16   4   47.96   15.81   0
   2 -16  -4   55.01   17.93   0
   0 -16   4  105.39   13.36   0
   0 -16   4  110.46   19.48   0
   2 -16   4   76.70   14.67   0
 -14   0   5   31.79   12.81   0
  14   0  -5    9.30    9.91   0
 -12   0   5   -7.69   13.27   0
  12   0  -5    7.73    9.85   0
  10   0  -5    5.92   11.87   0
 -10   0   5    2.68   11.11   0
  -8   0   5   -6.49   12.14   0
   8   0  -5    4.39   12.27   0
  -6   0   5   -5.08   13.20   0
   6   0  -5   -4.62   12.46   0
  -4   0   5    0.87   11.66   0
   4   0  -5    3.58   11.25   0
  -2   0   5   -0.53    9.69   0
   2   0  -5  -17.97   11.45   0
   0   0   5    0.05    6.20   0
   2   0   5   -0.46    8.49   0
   4   0   5   -3.01    6.03   0
   6   0   5    5.22    6.00   0
  -6   0  -5   -3.05    8.39   0
   8   0   5   -3.79    8.70   0
  -8   0  -5    2.61    8.44   0
  10   0   5    1.68   10.85   0
 -10   0  -5    5.82   10.38   0
  12   0   5   -4.06   13.56   0
 -12   0  -5  -19.60   12.45   0
  15  -1  -5   57.28   16.16   0
  15   1  -5   22.78   16.03   0
 -15  -1   5   28.50   15.33   0
 -15   1   5   70.24   10.95   0
 -13  -1   5  447.78   14.97   0
 -13   1   5  448.85   14.68   0
  13  -1  -5  444.89   11.79   0
  13   1  -5  415.57   11.70   0
  11  -1  -5  976.44   15.38   0
  11   1  -5  923.41   16.10   0
 -11   1   5 1000.31   12.79   0
 -11  -1   5  990.82   15.42   0
   9  -1  -5  327.17   13.56   0
   9   1  -5  315.53   13.90   0
  -9   1   5  347.93   12.94   0
  -9  -1   5  322.31   10.53   0
   7   1  -5  765.68   16.64   0
  -7   1   5  868.07   16.81   0
   7  -1  -5  784.19   16.62   0
  -7  -1   5  861.27   15.07   0
  -5  -1   5 2034.33   22.76   0
   5  -1  -5 1921.57   21.73   0
   5   1  -5 1928.77   21.01   0
  -5   1   5 1926.03   22.43   0
   3  -1  -5  632.54   16.99   0
  -3   1   5  641.28   16.17   0
  -3  -1   5  741.35   14.57   0
   3   1  -5  777.46   14.63   0
  -1  -1   5   81.84    7.10   0
   1   1  -5   81.66    7.36   0
  -1   1   5   91.51   10.11   0
   1  -1  -5   93.40    7.51   0
   1   1   5 5189.14   26.60   0
   1  -1   5 6813.45   29.22   0
   3   1   5  211.62    9.80   0
   3  -1   5  207.49    9.49   0
   5   1   5  466.35   10.80   0
  -5   1  -5  482.50   10.44   0
   5  -1   5  439.72   10.40   0
  -7   1  -5 2039.66   15.00   0
   7  -1   5 2021.67   15.22   0
   7   1   5 1931.12   14.18   0
  -7  -1  -5 2079.76   15.55   0
   9   1   5   19.28   10.86   0
  -9   1  -5    7.31    7.33   0
  -9  -1  -5    1.96   10.34   0
   9  -1   5   13.35   10.79   0
 -11  -1  -5   44.12    7.37   0
  11  -1   5   34.97   10.92   0
  11   1   5   50.63   11.12   0
 -11   1  -5   30.25   10.44   0
 -13   1  -5  203.77    9.54   0
  13  -1   5  146.66   14.24   0
  13   1   5  168.11   14.29   0
 -13  -1  -5  158.89   13.09   0
 -14   2   5  300.58   10.25   0
  14  -2  -5  265.56   14.41   0
  14   2  -5  317.25   15.20   0
 -14  -2   5  269.70   14.06   0
  12   2  -5  173.96   15.16   0
 -12   2   5   36.27   13.05   0
  12  -2  -5   23.04   13.92   0
 -12  -2   5  167.08   14.12   0
  10   2  -5  594.35   15.16   0
 -10   2   5  636.11   11.24   0
 -10  -2   5  627.50   14.37   0
  10  -2  -5  570.58   14.28   0
   8  -2  -5  633.34   15.10   0
   8   2  -5  655.27   15.81   0
  -8   2   5  680.75   14.92   0
  -8  -2   5  695.75   16.15   0
   6  -2  -5   21.83   13.08   0
  -6  -2   5   17.23   13.39   0
   6   2  -5   20.17    8.35   0
  -6   2   5   31.65   12.90   0
   4   2  -5 4674.56   28.40   0
  -4  -2   5 4698.82   29.94   0
  -4   2   5 4694.48   31.79   0
   4  -2  -5 4659.89   29.89   0
   2  -2  -5 2895.19   23.99   0
   2   2  -5 2337.53   20.12   0
  -2  -2   5 2239.50   20.26   0
  -2   2   5 2802.77   23.54   0
   0  -2  -5 3182.46   23.10   0
   0   2   5 3001.04   22.58   0
   2   2   5 1786.22   17.20   0
   2  -2   5 2124.21   16.70   0
   4   2   5  178.31    9.66   0
  -4   2  -5  185.91    9.43   0
   4  -2   5  183.49    7.06   0
  -6   2  -5  262.19    9.56   0
   6  -2   5  235.33    9.56   0
   6   2   5  234.45    9.85   0
   8   2   5  204.65    7.54   0
  -8   2  -5  229.09    7.15   0
   8  -2   5  212.18    7.30   0
  -8  -2  -5  227.15    9.33   0
  10  -2   5    2.74   10.70   0
  10   2   5    7.74   11.31   0
 -10   2  -5   12.02   10.34   0
 -10  -2  -5    9.29   10.22   0
 -12   2  -5   59.66   12.74   0
  12   2   5   94.64   10.15   0
 -12  -2  -5   96.76   12.38   0
  12  -2   5   73.89    9.67   0
  15   3  -5  261.68   16.89   0
 -15  -3   5  270.50   15.77   0
 -15   3   5  265.83   15.94   0
  15  -3  -5  256.12   16.68   0
  13  -3  -5  148.17   10.28   0
 -13  -3   5  180.09   13.31   0
  13   3  -5  128.51   10.57   0
 -13   3   5  158.11   13.31   0
  11  -3  -5  -24.79   14.08   0
 -11  -3   5   18.29   12.14   0
 -11   3   5   -8.77    9.47   0
  11   3  -5   -2.98   14.70   0
   9  -3  -5  435.92   13.55   0
  -9   3   5  467.91   13.30   0
   9   3  -5  422.13   14.34   0
  -9  -3   5  418.65   14.33   0
   7  -3  -5  331.86   10.73   0
  -7  -3   5  393.47   16.14   0
   7   3  -5  379.10   13.72   0
  -7   3   5  376.90   13.78   0
   5   3  -5   69.29   10.52   0
  -5   3   5   90.93   10.10   0
   5  -3  -5   96.92    9.81   0
  -5  -3   5   95.37   12.35   0
  -3   3   5 1608.14   20.48   0
   3   3  -5 1239.09   14.68   0
   3  -3  -5 1593.74   18.47   0
  -3  -3   5 1256.95   16.65   0
  -1  -3   5  798.80   13.37   0
   1  -3  -5  829.89   14.98   0
  -1   3   5  788.66   14.97   0
   1   3   5  129.05    9.63   0
   1  -3   5  140.78    9.05   0
   3  -3   5 1379.68   13.99   0
   3   3   5 1179.52   14.92   0
  -3   3  -5 1403.14   12.77   0
  -5   3  -5  220.83    9.47   0
   5   3   5  199.49    9.89   0
   5  -3   5  209.12    9.32   0
   7  -3   5   -1.34    6.02   0
  -7   3  -5   -5.04    6.11   0
   7   3   5    5.48    8.55   0
  -9   3  -5  663.83   12.61   0
   9  -3   5  646.44   12.76   0
   9   3   5  614.76   13.69   0
  -9  -3  -5  675.51   12.81   0
 -11  -3  -5  128.45   10.47   0
  11  -3   5  104.29    7.97   0
  11   3   5  144.39   11.83   0
 -11   3  -5  130.05    7.95   0
 -13   3  -5   -7.34   12.44   0
  13  -3   5    8.08    9.36   0
  13   3   5   16.32   14.07   0
  14  -4  -5   56.37   15.93   0
 -14  -4   5   81.25   14.55   0
 -14   4   5   59.25   15.37   0
  14   4  -5   60.34   11.89   0
  12  -4  -5  149.93   10.17   0
 -12   4   5  209.28   13.40   0
 -12  -4   5  169.43   13.39   0
  12   4  -5  149.15   14.75   0
  10  -4  -5  701.90   11.53   0
  10   4  -5  665.52   12.61   0
 -10   4   5  754.68   13.94   0
 -10  -4   5  696.62   15.12   0
   8  -4  -5  313.85   13.35   0
  -8   4   5  352.20   10.12   0
   8   4  -5  304.56   13.34   0
  -8  -4   5  293.24   14.48   0
  -6  -4   5  229.35   14.87   0
   6   4  -5  228.14   11.53   0
  -6   4   5  242.94   10.36   0
   6  -4  -5  311.89   13.93   0
  -4   4   5 2208.73   23.33   0
   4  -4  -5 2148.85   22.70   0
   4   4  -5 1776.32   18.55   0
  -4  -4   5 1675.71   19.91   0
   2  -4  -5  660.97   16.05   0
  -2   4   5  645.19   16.37   0
  -2  -4   5  652.43   12.94   0
   0  -4  -5  860.55   14.63   0
   0   4   5  829.48   15.00   0
   0  -4   5  783.12   11.10   0
   2  -4   5 1473.70   12.96   0
   2   4   5 1474.67   17.05   0
   4  -4   5  305.47    9.68   0
  -4   4  -5  307.36    7.86   0
   4   4   5  248.13   10.45   0
   6  -4   5  536.52   10.77   0
   6   4   5  561.76   12.01   0
  -6   4  -5  577.99   10.85   0
  -8   4  -5  233.86    7.26   0
   8   4   5  209.95   11.25   0
   8  -4   5  235.67   10.50   0
  10   4   5   -6.53   11.32   0
  10  -4   5   -6.84   10.54   0
 -10   4  -5    9.26   10.47   0
  12   4   5   13.20    9.84   0
 -12   4  -5   -0.18   12.60   0
  12  -4   5   -4.25   12.97   0
  15  -5  -5  453.26   17.46   0
 -15  -5   5  505.69   15.91   0
 -15   5   5  484.55   17.05   0
  15   5  -5  405.60   17.96   0
  13  -5  -5  -19.46   12.89   0
  13   5  -5    4.92   13.11   0
 -13   5   5  -12.72   12.76   0
 -13  -5   5   -2.00    8.31   0
  11   5  -5   -1.45   13.76   0
  11  -5  -5  -25.46   13.68   0
 -11   5   5    2.51   13.20   0
 -11  -5   5   10.68   12.81   0
   9  -5  -5 2527.88   18.00   0
  -9  -5   5 2629.15   24.38   0
  -9   5   5 2658.22   18.20   0
   9   5  -5 2659.95   22.65   0
   7  -5  -5   -4.26   11.71   0
   7   5  -5   -5.44    9.80   0
  -7  -5   5   -7.40   13.75   0
  -7   5   5  -11.02   11.28   0
   5   5  -5   13.07   10.95   0
   5  -5  -5    5.45   12.08   0
  -5  -5   5   12.73   11.39   0
  -5   5   5   16.91   12.14   0
   3  -5  -5 5097.61   32.39   0
  -3   5   5 4742.10   34.10   0
  -3  -5   5 4518.47   28.49   0
  -1  -5   5 1207.40   15.03   0
  -1  -5   5 1232.37   14.81   0
   1  -5  -5 1275.89   17.75   0
  -1   5   5 1210.53   18.69   0
   1  -5   5  623.23   11.50   0
   1   5   5  625.71   13.93   0
  -3   5  -5 2640.81   17.21   0
   3  -5   5 2388.62   15.31   0
   3   5   5 2575.49   21.31   0
   3   5   5 2522.60   21.14   0
   5  -5   5  287.77    7.53   0
   5   5   5  244.46   10.43   0
  -5   5  -5  333.53    9.91   0
  -7   5  -5   27.84    8.88   0
   7   5   5   37.90    9.12   0
   7  -5   5   36.37    8.59   0
   9   5   5  407.40   13.49   0
  -9   5  -5  394.26    9.08   0
   9  -5   5  344.98    8.95   0
 -11   5  -5  125.55   11.97   0
  11   5   5  113.68   14.79   0
  11  -5   5   87.87    9.42   0
 -14   6   5   56.53   10.86   0
  14  -6  -5   70.81   15.43   0
  14   6  -5   42.04   15.75   0
 -14  -6   5   48.30   13.70   0
 -12   6   5   23.87   12.73   0
 -12  -6   5    1.54   11.98   0
  12   6  -5   -1.49   12.78   0
  12  -6  -5  -12.48   13.25   0
  10  -6  -5   59.59   13.49   0
 -10   6   5   59.80    9.53   0
 -10  -6   5   67.34   13.12   0
  10   6  -5   62.63   13.26   0
   8  -6  -5  352.13   10.20   0
  -8   6   5  392.28   12.81   0
  -8  -6   5  464.69   15.69   0
   8   6  -5  449.61   12.69   0
  -6  -6   5   77.49   17.32   0
   6   6  -5  100.12   11.74   0
   6  -6  -5  123.22    9.01   0
  -6   6   5  109.16   11.93   0
  -4  -6   5 1461.73   19.56   0
   4  -6  -5 1458.02   19.62   0
  -4   6   5 1513.40   23.65   0
  -2   6   5  444.05   15.46   0
   2  -6  -5  443.53   14.52   0
  -2  -6   5  400.76   11.56   0
   0  -6   5  278.44    9.85   0
   0   6   5  301.03   13.13   0
   0  -6  -5  305.58   11.74   0
   2  -6   5  766.85   11.80   0
   2   6   5  764.45   14.86   0
   4   6   5   -1.03    8.71   0
   4  -6   5    2.96    5.92   0
   4   6   5    2.22    8.57   0
  -4   6  -5    9.51    8.59   0
  -6   6  -5  189.29    9.43   0
   6  -6   5  172.58    9.15   0
   6   6   5  146.12   11.93   0
  -8   6  -5   47.81    7.88   0
   8  -6   5   55.96    7.62   0
   8   6   5   68.44   14.25   0
 -10   6  -5    6.84   10.77   0
  10  -6   5   19.30    7.32   0
  10   6   5   18.55   11.87   0
 -12   6  -5   18.32   12.83   0
  12  -6   5    2.21   12.91   0
  12   6   5   -5.01   18.61   0
  13  -7  -5   14.39   15.12   0
 -13   7   5  -29.91   15.22   0
 -13  -7   5    9.76   13.33   0
  13   7  -5   -1.00   14.25   0
  11   7  -5   48.21   11.79   0
  11  -7  -5   44.35   13.05   0
 -11   7   5   56.74   12.89   0
 -11  -7   5   38.29   11.86   0
   9  -7  -5 1294.75   16.14   0
  -9  -7   5 1273.41   18.95   0
  -9   7   5 1392.70   14.09   0
   9   7  -5 1372.24   17.44   0
   7  -7  -5  402.48   13.11   0
  -7   7   5  388.87    9.92   0
   7   7  -5  318.32   11.51   0
  -7  -7   5  345.26   18.55   0
  -5  -7   5   23.82   13.76   0
   5  -7  -5   27.93   11.49   0
  -5   7   5   11.85    8.25   0
  -3  -7   5 1563.18   18.42   0
   3  -7  -5 1549.65   19.80   0
  -3   7   5 1666.92   20.83   0
   1  -7  -5  263.20   12.23   0
  -1  -7   5  237.13    9.72   0
  -1   7   5  255.29   14.20   0
   1   7   5    7.81   12.86   0
   1  -7   5   -0.40    5.80   0
   3   7   5 1496.31   20.00   0
   3   7   5 1470.10   19.15   0
   3  -7   5 1399.32   12.08   0
  -3   7  -5 1545.87   14.28   0
   5   7   5  321.92   11.69   0
   5  -7   5  324.81    9.81   0
   5   7   5  334.74   10.94   0
  -5   7  -5  344.17    7.88   0
  -7   7  -5   63.21    8.00   0
   7   7   5   78.56   11.83   0
   7   7   5   83.16   10.20   0
   7  -7   5   59.15   10.65   0
  -9   7  -5   62.80   10.82   0
   9   7   5   61.77   11.76   0
   9  -7   5   58.22   10.60   0
 -11   7  -5   66.04    9.57   0
  11  -7   5   68.09    9.17   0
  11   7   5   53.91   14.99   0
  14   8  -5  248.05   15.07   0
  14  -8  -5  162.97   16.30   0
 -14  -8   5  232.95   14.08   0
 -14   8   5  228.44   15.83   0
  12  -8  -5   33.42   12.85   0
  12   8  -5   34.46   11.20   0
 -12  -8   5   24.98   11.18   0
 -12   8   5   49.37   12.42   0
  10  -8  -5  458.61   15.11   0
 -10  -8   5  449.00   15.01   0
 -10   8   5  490.91   15.02   0
  10   8  -5  472.44   13.84   0
   8  -8  -5  460.32   13.00   0
  -8   8   5  426.28   12.46   0
   8   8  -5  329.92   13.22   0
  -8  -8   5  332.06   14.19   0
  -6  -8   5  318.22   19.01   0
   6  -8  -5  152.55   11.90   0
  -6   8   5  177.64    8.71   0
  -4  -8   5  907.80   19.07   0
   4  -8  -5  913.60   16.25   0
  -4   8   5  967.97   16.33   0
  -2  -8   5  372.02   12.26   0
  -2   8   5  393.92   14.53   0
   2  -8  -5  379.58   14.15   0
  -2  -8   5  355.96   11.32   0
   0  -8   5  623.61    9.80   0
   0  -8  -5  658.20   14.32   0
   0   8   5  678.41   17.89   0
   2   8   5 1489.81   24.47   0
   2  -8   5 1433.13   13.98   0
   4   8   5  353.09   15.26   0
   4  -8   5  353.31    9.86   0
   4   8   5  348.55   13.78   0
  -4   8  -5  399.18   10.36   0
   6  -8   5  282.05   11.42   0
   6   8   5  370.41   16.35   0
  -6   8  -5  313.38   11.89   0
   6   8   5  380.05   14.71   0
  -8   8  -5  200.41    8.63   0
   8  -8   5  187.90    8.26   0
   8   8   5  175.71   12.80   0
   8   8   5  156.94   15.41   0
 -10   8  -5    0.07   12.98   0
  10  -8   5    9.32   12.53   0
  10   8   5   -5.59   14.97   0
  13  -9  -5  117.77   15.69   0
 -13  -9   5  140.17   16.16   0
 -13   9   5  129.87   15.35   0
  13   9  -5  141.53   13.77   0
  11  -9  -5  526.36   14.71   0
 -11  -9   5  480.04   16.50   0
 -11   9   5  522.60   14.48   0
  11   9  -5  481.43   16.01   0
  -9  -9   5  181.07   15.77   0
   9  -9  -5  235.90   13.88   0
   9   9  -5  188.63   13.55   0
  -9   9   5  253.95   13.40   0
  -7   9   5  264.57   11.74   0
   7  -9  -5  227.83    8.95   0
  -7  -9   5  223.56   16.47   0
   5  -9  -5 1086.85   16.39   0
  -5   9   5 1221.16   16.47   0
  -5  -9   5 1165.96   24.02   0
  -5  -9   5 1255.01   18.41   0
   3  -9  -5   59.90   11.48   0
  -3  -9   5   43.68    8.60   0
  -3  -9   5   40.35   11.51   0
  -3   9   5   62.12   11.33   0
   1  -9  -5  696.98   17.22   0
  -1  -9   5  652.81   12.08   0
  -1   9   5  686.89   16.73   0
   1   9   5  758.29   21.43   0
   1  -9   5  681.59    9.96   0
   3   9   5  138.79   16.75   0
   3  -9   5  127.12    8.99   0
  -3   9  -5  137.86    9.38   0
   3   9   5  131.04   11.94   0
  -5   9  -5   76.97   11.07   0
   5  -9   5   55.53    7.57   0
   5   9   5  273.90   18.69   0
   5   9   5  257.66   18.11   0
  -7   9  -5  676.98   12.94   0
   7  -9   5  636.72   12.54   0
   7   9   5  531.36   19.67   0
   7   9   5  620.75   17.25   0
  -9   9  -5  -15.35    9.27   0
   9  -9   5   -3.80   12.57   0
   9   9   5   -6.49   13.46   0
   9   9   5   -6.98   15.48   0
  12 -10  -5   16.04   15.03   0
 -12 -10   5    7.59   14.79   0
 -12  10   5   22.97   14.52   0
  12  10  -5    7.57   16.80   0
 -10  10   5  121.87   12.48   0
 -10 -10   5   83.67   13.63   0
  10 -10  -5  115.92   13.34   0
  -8 -10   5   15.14   15.95   0
   8 -10  -5   18.45   13.32   0
  -8  10   5   20.87    9.11   0
  -6 -10   5    0.80   11.26   0
  -6 -10   5    1.86   17.97   0
   6 -10  -5   -2.90   13.22   0
  -6  10   5    5.69   10.27   0
  -4 -10   5   52.37   10.40   0
   4 -10  -5    4.82   10.76   0
  -4  10   5   -1.84   10.53   0
  -4 -10   5   43.10   12.39   0
  -2 -10   5   40.65    8.53   0
   2 -10  -5   32.51   11.20   0
  -2  10   5   36.22   11.07   0
  -2 -10   5   41.31    9.17   0
   0 -10   5    9.04    8.24   0
   0 -10  -5    7.78   11.57   0
   0  10   5   10.17   12.57   0
   2 -10   5   11.13    8.24   0
   2  10   5    0.63   14.63   0
   2  10   5    9.29   11.46   0
  -4  10  -5   67.96   11.05   0
   4 -10   5   65.58   10.48   0
   6 -10   5   24.62    7.42   0
   6  10   5   25.42   29.09   0
  -6  10  -5   28.44   10.85   0
   8  10   5    3.49   16.08   0
   8 -10   5   -0.14   10.27   0
   8  10   5   -0.85   21.68   0
  -8  10  -5    6.04    7.53   0
 -10  10  -5    1.86    9.31   0
  10  10   5   -4.01   23.60   0
  10 -10   5   -2.44   12.82   0
  10  10   5    2.45   13.76   0
 -11 -11   5  119.42   22.97   0
  11 -11  -5  144.95   15.49   0
 -11  11   5  137.59   15.04   0
   9 -11  -5  112.71   12.98   0
  -9  11   5   92.84   12.38   0
  -7 -11   5  380.21   24.52   0
   7 -11  -5  340.80   14.45   0
  -7  11   5  359.08   13.99   0
  -7 -11   5  337.67   26.67   0
  -5 -11   5  761.32   18.89   0
  -5 -11   5  679.45   28.03   0
   5 -11  -5  742.13   16.26   0
  -5  11   5  789.36   16.07   0
  -3 -11   5  349.07   12.95   0
  -3  11   5  221.48   11.77   0
   3 -11  -5  213.90   12.21   0
  -3 -11   5  353.71   14.24   0
  -1 -11   5   13.79    8.60   0
   1 -11  -5   19.15   12.23   0
  -1 -11   5   13.75    8.31   0
  -1  11   5   15.54    9.69   0
   1 -11   5 1859.96   16.72   0
   1  11   5 1689.21   29.99   0
   3 -11   5  133.33   10.85   0
   5 -11   5   28.33   10.50   0
  -5  11  -5   47.14   10.83   0
   7 -11   5  372.39   11.73   0
  -7  11  -5  384.83   12.28   0
   9 -11   5    2.36    8.76   0
  -9  11  -5    9.25    9.17   0
  10 -12  -5  149.09   11.07   0
 -10  12   5  180.37   10.90   0
   8 -12  -5  160.08    9.60   0
  -8  12   5  195.19    9.42   0
  -6  12   5  128.43   12.90   0
   6 -12  -5  130.51   12.94   0
  -4  12   5  302.29   13.55   0
  -4 -12   5  292.92   21.21   0
  -4 -12   5  322.08   17.58   0
   4 -12  -5  301.79   14.32   0
   2 -12  -5   63.27   13.24   0
  -2 -12   5  134.29   13.32   0
  -2  12   5   50.80   12.24   0
  -2 -12   5  136.84   14.24   0
   0 -12  -5   10.32   14.06   0
   0  12   5    6.10   13.93   0
   0 -12   5   12.30   12.61   0
   2 -12   5  438.23    9.62   0
   4 -12   5   39.61   10.44   0
  -6  12  -5   45.75   10.71   0
   6 -12   5   33.78    7.52   0
  -8  12  -5   81.87   13.45   0
   8 -12   5   70.84    9.39   0
   9 -13  -5   33.14   14.67   0
  -9  13   5   34.20   14.42   0
  -7  13   5   71.93    8.89   0
   7 -13  -5   91.85   12.47   0
   5 -13  -5   18.15   12.25   0
  -5  13   5   -5.51   11.56   0
  -3 -13   5   -0.89   13.14   0
  -3 -13   5   -5.45   14.21   0
  -3  13   5    2.79   11.36   0
   3 -13  -5   -1.08   12.70   0
  -1  13   5   33.16   13.70   0
  -1 -13   5   62.60   13.11   0
  -1 -13   5   69.08   10.98   0
   1 -13  -5   38.84   14.70   0
   1 -13   5   51.75   10.70   0
   3 -13   5  157.44   11.11   0
   5 -13   5   16.63   12.78   0
   7 -13   5    4.76   12.67   0
  -7  13  -5    7.59   13.05   0
  -8  14   5   86.24   14.58   0
   8 -14  -5   36.78   14.99   0
   6 -14  -5    5.86   14.39   0
  -6  14   5    0.71    9.60   0
  -4  14   5  289.26   15.29   0
   4 -14  -5  250.91   13.95   0
  -2  14   5   55.46   13.52   0
   2 -14  -5   37.98   15.55   0
  -2 -14   5   69.83   14.00   0
  -2 -14   5   48.35   11.94   0
   0  14   5  191.11   17.43   0
   0 -14   5  179.08   11.70   0
   0 -14   5  160.42   14.30   0
   2 -14   5  295.31   12.22   0
   4 -14   5   19.46   12.73   0
   6 -14   5   -2.68   12.71   0
  -7  15   5   31.73   13.43   0
   7 -15  -5    0.36   14.31   0
  -5  15   5   40.36   13.49   0
   5 -15  -5   40.72   17.69   0
   3 -15  -5  284.27   16.63   0
  -3  15   5  286.11   17.61   0
  -3 -15   5  238.46   28.76   0
  -3 -15   5  306.71   31.39   0
  -1  15   5   46.10   18.11   0
   1 -15  -5   48.03   19.40   0
  -1 -15   5   52.26   13.79   0
  -1 -15   5   26.41   16.12   0
   1 -15   5  110.96   16.42   0
   3 -15   5  164.06   13.90   0
  -4  16   5   47.84   13.53   0
   4 -16  -5   55.45   17.75   0
  -2 -16   5   21.33   19.01   0
  -2  16   5   21.41   15.47   0
  -2 -16   5   16.49   22.72   0
   2 -16  -5    9.71   17.23   0
   0 -16   5   -7.42   12.87   0
   0 -16   5   13.26   17.09   0
   2 -16   5    9.30   13.61   0
 -16   0   6  236.13   16.26   0
  16   0  -6  241.55   16.49   0
 -14   0   6  123.38   13.55   0
  14   0  -6  149.73   14.23   0
  12   0  -6   84.71   13.96   0
 -12   0   6   76.96    9.84   0
  10   0  -6  973.72   13.69   0
 -10   0   6 1083.36   16.30   0
   8   0  -6   29.22   12.07   0
  -8   0   6   17.12   12.34   0
  -6   0   6 2096.77   19.77   0
   6   0  -6 2156.35   19.53   0
   4   0  -6 4085.73   24.52   0
  -4   0   6 3924.30   25.68   0
   2   0  -6 2561.70   19.57   0
  -2   0   6 2597.59   20.36   0
   0   0   6  548.87   11.55   0
   2   0   6 2929.43   18.95   0
   4   0   6 2010.98   15.90   0
   6   0   6   81.73    8.93   0
   8   0   6  131.54    6.91   0
  -8   0  -6  142.71    6.66   0
  10   0   6  545.83   10.16   0
 -10   0  -6  592.92   12.49   0
  12   0   6   21.51   13.38   0
 -12   0  -6   52.54   12.18   0
  15  -1  -6    7.42   15.54   0
 -15  -1   6    3.99   15.36   0
  15   1  -6   14.44   15.88   0
 -15   1   6   10.65   15.09   0
  13  -1  -6   70.77   13.46   0
 -13  -1   6   48.41    9.59   0
 -13   1   6   52.20   13.23   0
  13   1  -6   75.72   13.76   0
  11  -1  -6  112.30   11.70   0
 -11   1   6  122.09   11.71   0
  11   1  -6  120.84    8.98   0
 -11  -1   6  131.79   11.83   0
   9  -1  -6   -1.08   11.57   0
   9   1  -6  -15.12    8.60   0
  -9   1   6    6.66   11.59   0
  -9  -1   6   -3.17   11.96   0
  -7  -1   6  690.70   16.42   0
   7  -1  -6  639.29   12.62   0
   7   1  -6  673.51   12.86   0
  -7   1   6  685.02   16.13   0
   5   1  -6  785.71   14.92   0
  -5   1   6  777.54   13.51   0
  -5  -1   6  749.79   13.19   0
   5  -1  -6  788.47   15.92   0
  -3  -1   6   24.39    9.64   0
   3  -1  -6  121.27   11.64   0
  -3   1   6   29.50    7.25   0
   3   1  -6   26.56    9.61   0
   1  -1  -6   27.63    9.12   0
  -1   1   6   24.67    9.07   0
  -1  -1   6   14.26    8.98   0
   1   1   6 1196.02   14.35   0
   3   1   6  428.14   10.69   0
   3  -1   6  415.83    8.60   0
   5  -1   6  358.27    9.91   0
   5   1   6  369.94   10.15   0
  -7   1  -6  106.90    8.84   0
   7  -1   6   86.71    8.94   0
   7   1   6   98.53    6.68   0
   9   1   6   33.53   10.65   0
   9  -1   6   32.15   10.66   0
  -9   1  -6   47.00   10.25   0
  -9  -1  -6   38.45   10.27   0
  11  -1   6   42.93   10.71   0
 -11  -1  -6   29.01   10.07   0
  11   1   6   15.26   11.13   0
 -11   1  -6   38.62   10.21   0
 -14   2   6   17.00   12.73   0
  14  -2  -6   33.94    9.01   0
  14   2  -6   -0.87   13.53   0
 -14  -2   6   -0.17   13.03   0
  12   2  -6   41.43   14.31   0
  12  -2  -6  -24.43   13.47   0
 -12   2   6    4.68   13.21   0
 -12  -2   6   18.74    9.52   0
  10  -2  -6  141.64   11.76   0
 -10  -2   6  125.27   12.13   0
  10   2  -6  131.83    9.31   0
 -10   2   6  112.74   11.79   0
   8  -2  -6  596.06   14.61   0
   8   2  -6  613.80   12.41   0
  -8   2   6  628.24   12.07   0
  -8  -2   6  635.72   16.40   0
   6   2  -6   12.98    7.69   0
  -6   2   6   24.59   12.25   0
   6  -2  -6   12.82   12.20   0
  -6  -2   6   15.09   12.08   0
   4  -2  -6  363.11   10.90   0
   4   2  -6  374.38   11.83   0
  -4  -2   6  337.30    9.76   0
  -4   2   6  320.62   14.49   0
   2   2  -6  399.29    9.10   0
   2  -2  -6  526.11   12.76   0
  -2  -2   6  389.84   11.30   0
  -2   2   6  466.78   12.59   0
   0  -2   6  174.86    9.45   0
   0   2   6  156.55    7.67   0
   2  -2   6 2002.97   16.08   0
   2   2   6 1787.51   16.55   0
   2   2   6 1763.45   16.33   0
   4   2   6  222.25    7.65   0
   4  -2   6  215.35    9.43   0
   6   2   6  169.19    9.34   0
   6  -2   6  171.36    6.84   0
  -6   2  -6  163.98    9.17   0
  -8   2  -6  154.49   11.08   0
   8   2   6  146.04   11.48   0
   8  -2   6  154.95   11.01   0
  10   2   6  134.87    8.33   0
  10  -2   6  132.62   10.92   0
 -10   2  -6  146.78   10.67   0
 -12   2  -6    9.22    8.70   0
  12  -2   6    2.58    9.11   0
  12   2   6    4.24   13.37   0
  15  -3  -6   97.16   15.36   0
 -15   3   6   92.17   10.93   0
  15   3  -6   54.34   16.08   0
 -15  -3   6   74.26   15.52   0
  13  -3  -6  383.48   14.68   0
 -13   3   6  440.82   14.40   0
  13   3  -6  359.61   15.28   0
 -13  -3   6  432.32   15.03   0
  11  -3  -6  695.91   12.77   0
  11   3  -6  683.05   16.92   0
 -11  -3   6  700.71   16.96   0
 -11   3   6  797.59   16.13   0
   9  -3  -6   57.37   11.56   0
  -9   3   6   45.32   11.43   0
   9   3  -6   61.18   11.77   0
  -9  -3   6   58.18   12.57   0
   7  -3  -6  652.52   14.86   0
  -7   3   6  661.09   12.43   0
  -7  -3   6  611.17   16.34   0
   7   3  -6  668.03   14.21   0
  -5   3   6 2083.15   24.04   0
   5   3  -6 2406.98   20.17   0
   5  -3  -6 2332.36   23.84   0
  -5  -3   6 2377.14   22.06   0
   3  -3  -6   43.47    8.07   0
  -3  -3   6   45.55    9.18   0
  -3   3   6   36.19   11.01   0
   3   3  -6   36.77    6.47   0
  -1   3   6  211.74   10.72   0
  -1  -3   6  205.44    9.68   0
   1  -3  -6  234.40   10.60   0
   1  -3   6 1054.52   11.49   0
   1   3   6 1056.86   14.28   0
   3  -3   6   55.93    8.61   0
   3   3   6   53.96    9.01   0
   5   3   6  781.87   12.36   0
   5  -3   6  759.89   11.29   0
  -5   3  -6  783.43    9.69   0
   7   3   6  455.59   10.90   0
   7  -3   6  456.63   10.26   0
  -7   3  -6  504.00   10.45   0
   9  -3   6   29.48    7.36   0
   9   3   6   13.42   11.15   0
  -9   3  -6   15.65   10.52   0
  11   3   6  336.75   11.18   0
  11  -3   6  335.54   10.61   0
 -11   3  -6  386.58   10.34   0
 -14   4   6  100.92   15.91   0
 -14  -4   6  118.63   15.88   0
  14   4  -6  129.06   12.05   0
  14  -4  -6  164.27   15.87   0
  12  -4  -6  386.06   10.87   0
 -12   4   6  431.29   14.62   0
 -12  -4   6  410.48   11.78   0
  12   4  -6  341.24   11.64   0
  10  -4  -6   33.51   11.12   0
 -10   4   6   52.07   10.93   0
 -10  -4   6  284.68   13.06   0
  10   4  -6  278.05   12.75   0
   8  -4  -6   16.25    8.06   0
  -8   4   6    8.84   11.26   0
  -8  -4   6   -7.81   13.31   0
   8   4  -6   19.83   10.54   0
  -6  -4   6 3912.06   29.22   0
   6   4  -6 4001.21   25.15   0
   6  -4  -6 3901.68   25.95   0
  -6   4   6 4196.37   27.47   0
   4   4  -6    4.70    6.38   0
  -4   4   6   14.86   12.25   0
  -4  -4   6   10.91    9.73   0
   4  -4  -6   -2.53   12.31   0
  -2   4   6  -21.85   10.94   0
   2  -4  -6  -13.61    7.47   0
  -2  -4   6    1.44    8.61   0
   0   4   6 1965.38   19.04   0
   0  -4   6 2105.31   16.50   0
   0  -4  -6 1994.00   18.70   0
   2  -4   6  109.71    8.92   0
   2   4   6  113.09    9.35   0
   4   4   6   56.96    8.74   0
  -4   4  -6   61.99    8.78   0
   4  -4   6   59.22    8.51   0
  -6   4  -6  726.19    9.35   0
   6   4   6  697.95   12.08   0
   6  -4   6  669.37   10.92   0
  -8   4  -6  197.83   11.26   0
   8  -4   6  157.44   11.04   0
   8   4   6  164.22    8.74   0
  10  -4   6   26.05   10.39   0
  10   4   6   89.14   12.06   0
 -10   4  -6   38.17    7.40   0
  12  -4   6  152.73   13.27   0
  12   4   6  120.16   14.56   0
 -12   4  -6  146.84    9.49   0
 -15   5   6   58.18   15.03   0
  15  -5  -6   35.78   11.03   0
 -15  -5   6   27.70   14.32   0
  15   5  -6   44.22   15.45   0
 -13   5   6    4.74   12.47   0
  13  -5  -6   18.62   12.70   0
 -13  -5   6   15.69   12.25   0
  13   5  -6   -2.41   12.96   0
 -11   5   6   15.80   12.95   0
  11  -5  -6   -7.60   13.29   0
 -11  -5   6    7.01   13.81   0
  11   5  -6   -3.09   12.93   0
  -9   5   6    4.21   11.09   0
   9   5  -6    9.95   10.15   0
   9  -5  -6   11.15    7.97   0
  -9  -5   6   16.98   12.24   0
   7  -5  -6   20.02   11.45   0
   7   5  -6   16.57    9.84   0
  -7  -5   6   -4.56   13.16   0
  -7   5   6   35.90   11.32   0
   5  -5  -6   81.06   12.40   0
  -5  -5   6   58.03   10.74   0
   5   5  -6   65.27    9.33   0
  -5   5   6   77.63   12.74   0
   3  -5  -6    7.00   11.86   0
  -3   5   6   12.49    8.75   0
  -3  -5   6   27.89    9.11   0
  -1  -5   6    5.78    8.47   0
  -1   5   6    0.47   10.27   0
  -1  -5   6    1.75    8.67   0
   1  -5  -6    7.45    9.63   0
   1  -5   6  155.77    9.17   0
   1   5   6  154.24   10.29   0
   3   5   6   41.90    8.88   0
   3  -5   6   46.73    5.99   0
   3   5   6   44.61    8.81   0
   5  -5   6  -12.35    8.40   0
   5   5   6    1.18    8.36   0
   5   5   6   -3.83    8.68   0
  -5   5  -6   -6.57    6.18   0
   7   5   6  128.59   11.73   0
   7  -5   6  139.99    7.91   0
  -7   5  -6  158.02    9.04   0
  -9   5  -6    9.09    7.57   0
   9   5   6   34.65   11.05   0
   9  -5   6   26.01    7.35   0
  11  -5   6   26.26   12.56   0
  11   5   6   14.12   13.85   0
 -11   5  -6    6.52   12.70   0
  14  -6  -6   29.92   11.01   0
 -14   6   6   49.94   14.87   0
 -14  -6   6   56.41   14.21   0
  14   6  -6   49.42   15.40   0
  12  -6  -6  979.96   15.92   0
  12   6  -6  949.63   17.15   0
 -12  -6   6 1011.04   17.45   0
 -12   6   6 1032.29   13.20   0
  10   6  -6   36.86   12.78   0
  10  -6  -6   48.30    9.46   0
 -10   6   6   62.00    9.22   0
 -10  -6   6   42.18   14.35   0
   8  -6  -6   39.86   11.12   0
   8   6  -6   33.56    9.41   0
  -8   6   6   37.24    8.04   0
  -8  -6   6   35.83   13.35   0
   6  -6  -6 2547.45   21.29   0
   6   6  -6 2074.51   19.06   0
  -6  -6   6 2144.51   24.02   0
  -6   6   6 2454.32   19.08   0
  -4  -6   6  217.16   11.07   0
   4  -6  -6  230.72   13.32   0
  -4   6   6  244.21   13.79   0
  -2   6   6   16.90   11.66   0
   2  -6  -6   26.87   10.46   0
  -2  -6   6   22.33    6.31   0
   0  -6   6 2565.51   17.66   0
   0  -6  -6 2575.42   21.42   0
   0   6   6 2543.15   22.74   0
   2  -6   6   76.74    6.27   0
   2   6   6   74.21    9.54   0
   4  -6   6    4.45    8.18   0
   4   6   6    1.73   10.47   0
   4   6   6   -1.50    8.60   0
  -4   6  -6    0.53    8.68   0
   6   6   6  284.12   10.63   0
   6   6   6  305.26   10.10   0
   6  -6   6  354.12    7.62   0
  -6   6  -6  370.37    9.97   0
  -8   6  -6    5.93    7.46   0
   8  -6   6   -1.91    7.34   0
   8   6   6    5.56   13.42   0
  10  -6   6    9.20    8.65   0
  10   6   6   12.55   12.55   0
 -10   6  -6   -7.91    7.58   0
 -13   7   6  112.78   15.37   0
  13   7  -6  108.68   14.87   0
  13  -7  -6  120.28   15.47   0
 -13  -7   6  126.93   14.82   0
  11  -7  -6  675.07   14.94   0
  11   7  -6  654.56   15.18   0
 -11   7   6  689.61   15.00   0
 -11  -7   6  637.98   16.24   0
   9  -7  -6   -3.40    9.43   0
  -9   7   6   -2.61   10.45   0
   9   7  -6  245.20   13.41   0
  -9  -7   6   65.12   12.91   0
  -7  -7   6  420.23   16.39   0
  -7   7   6  505.06   10.53   0
   7   7  -6  436.16   11.77   0
   7  -7  -6  546.13   13.33   0
   5  -7  -6  777.91   12.79   0
  -5  -7   6  822.03   15.87   0
  -5   7   6  841.73   15.97   0
  -3  -7   6   31.22    9.29   0
   3  -7  -6   34.71   11.63   0
  -3   7   6   36.01   12.01   0
  -1  -7   6  400.92   10.41   0
  -1   7   6  414.18   14.25   0
  -1  -7   6  371.85   10.93   0
   1  -7  -6  396.89   12.54   0
   1  -7   6  827.04   11.93   0
   1   7   6  818.41   15.71   0
   3   7   6    1.16   10.53   0
   3   7   6    3.18   10.89   0
   3  -7   6   -0.39    5.88   0
   5   7   6  285.19   10.83   0
  -5   7  -6  314.59    9.83   0
   5   7   6  273.68   11.71   0
   5  -7   6  270.14    9.38   0
   7   7   6  325.78   11.69   0
   7   7   6  287.19   12.84   0
   7  -7   6  379.89   11.52   0
  -7   7  -6  399.61    9.13   0
   9  -7   6   13.62   10.39   0
   9   7   6   10.82   11.75   0
  -9   7  -6    6.52    7.55   0
  11  -7   6  105.63    9.28   0
  11   7   6  117.34   14.97   0
 -11   7  -6  129.77   13.25   0
  14  -8  -6   -2.06   15.22   0
 -14  -8   6   52.42   13.37   0
 -14   8   6   75.86   14.59   0
  14   8  -6   45.94   13.64   0
  12  -8  -6   66.98    9.29   0
 -12   8   6   83.82   12.65   0
 -12  -8   6   79.20   14.83   0
  12   8  -6   86.99   13.59   0
  10  -8  -6  355.11   14.25   0
 -10   8   6  382.95   10.65   0
 -10  -8   6  360.25   17.67   0
  10   8  -6  360.63   12.84   0
   8   8  -6  295.51   11.04   0
   8  -8  -6  366.38   12.28   0
  -8   8   6  344.38   11.95   0
  -8  -8   6  285.28   15.09   0
   6  -8  -6   18.10   11.05   0
  -6  -8   6  127.57   15.84   0
  -6   8   6    5.70    7.91   0
  -4  -8   6  414.85   12.67   0
   4  -8  -6  418.90   11.09   0
  -4   8   6  462.05   13.73   0
  -2  -8   6  464.89   10.92   0
   2  -8  -6  460.11   13.64   0
  -2  -8   6  439.94   11.41   0
  -2   8   6  479.88   15.22   0
   0   8   6   -2.44   14.17   0
   0  -8  -6   -0.73    9.13   0
   0  -8   6   -2.56    8.14   0
   2  -8   6   44.37    8.42   0
   2   8   6   47.06   10.25   0
   4   8   6   45.29    8.85   0
   4   8   6   46.73    8.71   0
   4  -8   6   48.82    8.45   0
  -4   8  -6   51.44    6.31   0
   6   8   6   41.88   12.25   0
   6   8   6   40.99   10.86   0
   6  -8   6    6.13    7.42   0
  -6   8  -6   26.21   10.78   0
   8   8   6   31.90   12.10   0
   8   8   6   27.37   11.45   0
   8  -8   6   36.27    7.38   0
  -8   8  -6   49.83    7.73   0
  10   8   6   36.57   11.47   0
  10  -8   6   47.24   12.44   0
  10   8   6   19.45   15.11   0
 -10   8  -6   26.91   12.94   0
  13  -9  -6   23.20   14.72   0
 -13  -9   6   26.03   15.95   0
 -13   9   6   13.42   14.56   0
  13   9  -6   27.37   12.54   0
 -11   9   6  101.38   12.50   0
  11   9  -6   80.45   10.63   0
  11  -9  -6   64.99   12.91   0
 -11  -9   6   76.25   14.50   0
   9  -9  -6   14.56    8.97   0
  -9   9   6   17.65   12.43   0
  -9  -9   6   12.57   15.78   0
   9   9  -6    6.36   11.98   0
   7  -9  -6   14.45   12.22   0
  -7   9   6   20.96   10.45   0
  -7  -9   6   18.55   15.92   0
   5  -9  -6  801.10   14.75   0
  -5  -9   6  896.03   19.23   0
  -5   9   6  881.36   14.77   0
  -3  -9   6   32.11    8.36   0
  -3  -9   6   24.79    9.23   0
  -3   9   6   25.90   11.24   0
   3  -9  -6   29.87   11.20   0
  -1  -9   6  167.26    7.37   0
   1  -9  -6  189.38   11.08   0
  -1   9   6  187.01   13.24   0
  -1  -9   6  177.84    9.23   0
   1   9   6  689.49   18.94   0
   1  -9   6  628.61   11.14   0
   3  -9   6   20.56    8.40   0
   3   9   6   36.37   10.24   0
   3   9   6   28.41   12.31   0
   5   9   6   68.33   13.32   0
   5   9   6   65.61   13.47   0
   5  -9   6   47.71   10.44   0
  -5   9  -6   70.33   10.80   0
   7  -9   6   -5.55    7.31   0
   7   9   6    1.57   13.72   0
   7   9   6   -4.89   12.24   0
  -7   9  -6   -4.79   10.63   0
   9   9   6    5.73   11.41   0
   9  -9   6  -11.03   12.40   0
   9   9   6    2.11   14.57   0
  -9   9  -6  -12.47   12.90   0
  12  10  -6   55.74   14.96   0
  12 -10  -6   46.05   10.53   0
 -12 -10   6   61.95   15.67   0
 -12  10   6   56.88   10.39   0
  10 -10  -6  448.30   14.19   0
 -10 -10   6  344.11   16.77   0
 -10  10   6  431.93   13.73   0
   8 -10  -6  334.22   14.00   0
  -8  10   6  380.41   10.60   0
  -8 -10   6  350.53   19.38   0
  -6 -10   6  127.94   19.98   0
  -6  10   6  134.96   13.33   0
   6 -10  -6  132.11   13.45   0
  -6 -10   6  155.35   13.18   0
  -4 -10   6 1401.56   20.84   0
  -4 -10   6 1460.52   16.76   0
  -4  10   6 1432.51   17.67   0
   4 -10  -6 1370.63   17.70   0
   2 -10  -6  359.09   13.38   0
  -2  10   6  375.37   13.66   0
  -2 -10   6  363.93   11.15   0
  -2 -10   6  370.20   10.48   0
   0 -10   6  727.12   11.82   0
   0  10   6  794.08   19.00   0
   0 -10  -6  785.89   16.42   0
   2 -10   6  445.81   10.28   0
   2  10   6  487.87   18.67   0
   2  10   6  479.58   14.86   0
   4  10   6  424.03   24.50   0
   4  10   6  402.51   18.91   0
   4 -10   6  389.23   11.78   0
   6  10   6   28.83   16.55   0
   6 -10   6   21.01   10.25   0
   6  10   6   24.70   15.77   0
  -6  10  -6   27.28    7.69   0
   8  10   6   58.11   17.67   0
   8 -10   6   60.16   12.47   0
   8  10   6   42.09   19.31   0
  -8  10  -6   53.46   13.18   0
 -11 -11   6   20.66   17.27   0
  11 -11  -6   11.65   14.67   0
 -11  11   6   53.45   10.11   0
   9 -11  -6   -6.70   12.18   0
  -9  11   6   -2.00    8.37   0
  -9 -11   6    0.33   14.86   0
  -7 -11   6   57.82   14.42   0
   7 -11  -6   56.46   12.68   0
  -7  11   6   57.61    9.02   0
  -7 -11   6   54.23   17.55   0
  -5 -11   6    5.21   12.36   0
  -5 -11   6   92.85   17.60   0
  -5  11   6    6.49    8.87   0
   5 -11  -6    9.59   12.84   0
  -3 -11   6  234.48   11.53   0
   3 -11  -6  188.78   14.30   0
  -3  11   6  212.37   13.75   0
  -3 -11   6  245.98   13.20   0
   1 -11  -6  256.37   13.92   0
  -1 -11   6  242.67   14.34   0
  -1 -11   6  259.41   11.50   0
  -1  11   6  245.68   14.11   0
   1 -11   6   26.74   10.35   0
   1  11   6   15.63   15.50   0
   3  11   6   11.10   18.25   0
   3 -11   6    9.08    7.20   0
   3  11   6    8.28   21.55   0
   5 -11   6   68.81   10.34   0
  -7  11  -6    7.07   12.89   0
   7 -11   6   23.19   12.33   0
   9 -11   6    2.32    8.81   0
  -9  11  -6   15.32   12.78   0
  10 -12  -6  104.96   10.58   0
 -10  12   6  113.52   14.39   0
   8 -12  -6  184.48   12.87   0
  -8  12   6  175.30   12.60   0
  -6 -12   6    0.44   13.94   0
  -6  12   6   13.75   12.04   0
   6 -12  -6   11.87   12.31   0
  -6 -12   6    4.33   20.21   0
  -4 -12   6   80.64   12.90   0
  -4  12   6   58.03   12.30   0
   4 -12  -6   80.84   13.15   0
  -4 -12   6   78.81   15.47   0
  -2 -12   6  135.47   10.88   0
   2 -12  -6   91.49   13.19   0
  -2  12   6   92.03   12.41   0
  -2 -12   6  160.22   14.13   0
   0 -12   6  100.41   10.99   0
   0  12   6  105.33   12.79   0
   0 -12  -6  124.21   14.48   0
   2  12   6  394.66   29.79   0
   2  12   6  369.71   29.91   0
   2 -12   6  372.59   11.59   0
   4 -12   6   28.63   10.17   0
   6 -12   6   -6.49   12.43   0
  -8  12  -6   46.14   13.12   0
   8 -12   6   44.17   12.39   0
   9 -13  -6   40.03   14.44   0
  -9  13   6   56.23   10.20   0
  -7  13   6  314.77   13.09   0
   7 -13  -6  305.29   14.60   0
  -5 -13   6  286.23   23.64   0
  -5 -13   6  344.91   18.41   0
  -5  13   6  369.03   13.15   0
   5 -13  -6  318.39   13.87   0
  -3 -13   6   81.02   12.93   0
   3 -13  -6   76.76   12.98   0
  -3 -13   6   72.73   14.25   0
  -3  13   6   56.84   11.92   0
  -1 -13   6  507.33   13.64   0
   1 -13  -6  483.67   17.92   0
  -1  13   6  445.72   15.23   0
  -1 -13   6  494.70   12.96   0
   1  13   6  140.06   18.94   0
   1 -13   6  161.40   11.13   0
   1  13   6  161.95   20.00   0
   3 -13   6    1.93    7.39   0
   5 -13   6  123.07   12.96   0
   7 -13   6   72.75   12.81   0
   8 -14  -6   -8.28   14.13   0
  -8  14   6   -0.27   13.95   0
  -6  14   6  212.60   10.92   0
   6 -14  -6  244.19   15.34   0
  -4  14   6    2.17   11.29   0
  -4 -14   6    0.06   15.23   0
   4 -14  -6   -6.79   12.18   0
  -4 -14   6    8.29   17.47   0
  -2  14   6   16.45   13.78   0
  -2 -14   6   23.75   12.88   0
   2 -14  -6   15.46   12.11   0
  -2 -14   6   10.88   13.52   0
   0  14   6  353.52   18.97   0
   0 -14   6  390.64   12.78   0
   0 -14   6  393.31   12.59   0
   2 -14   6   14.40   12.54   0
   4 -14   6   36.25    8.73   0
  -7  15   6   48.10   13.27   0
   7 -15  -6   27.88   13.92   0
  -5  15   6   17.81   13.33   0
   5 -15  -6   20.76   13.98   0
  -3  15   6    7.69   16.43   0
   3 -15  -6    5.82   14.53   0
  -3 -15   6   -3.10   16.54   0
  -3 -15   6   -2.78   20.03   0
  -1  15   6    2.02   17.80   0
  -1 -15   6    0.68   15.76   0
  -1 -15   6   -8.08   12.90   0
   1 -15  -6    7.27   18.74   0
   1 -15   6    6.03   12.67   0
   3 -15   6   12.95   12.69   0
   4 -16  -6    6.03   17.18   0
  -4  16   6    0.80   13.02   0
  -2  16   6   83.67   15.56   0
  -2 -16   6    8.18   16.34   0
   2 -16  -6   74.28   17.55   0
  -2 -16   6   -2.41   19.89   0
   0 -16   6  201.69   13.94   0
   0 -16   6  212.87   17.59   0
  14   0  -7   16.19   12.74   0
 -14   0   7   -3.03    9.00   0
  12   0  -7    7.93   13.29   0
 -12   0   7    0.38    9.52   0
  10   0  -7    3.94    8.06   0
 -10   0   7   -5.64   11.39   0
   8   0  -7   -6.59   11.54   0
  -8   0   7   -9.87   12.21   0
  -6   0   7   -2.09    8.16   0
   6   0  -7    7.53   10.98   0
   4   0  -7    3.47    9.89   0
  -4   0   7   -7.03   10.01   0
   2   0  -7  -21.04    9.34   0
  -2   0   7   -2.35    8.90   0
   0   0   7   -2.05    6.03   0
   2   0   7   -0.91    6.03   0
   4   0   7    2.54    8.42   0
   6   0   7    6.41    5.91   0
   8   0   7  -13.72    7.45   0
  10   0   7    2.03   10.53   0
  12   0   7  -14.33   12.87   0
  15  -1  -7   43.43   10.81   0
 -15  -1   7   14.34   15.63   0
  15   1  -7   39.08   15.56   0
 -15   1   7   57.42   15.40   0
 -13  -1   7 1011.39   17.39   0
  13  -1  -7 1047.19   16.87   0
  13   1  -7 1013.17   17.30   0
 -13   1   7 1101.79   16.87   0
  11  -1  -7   32.24   11.12   0
  11   1  -7   18.28   11.27   0
 -11   1   7   29.97   10.81   0
 -11  -1   7   16.73   11.30   0
   9  -1  -7  438.61   13.73   0
   9   1  -7  424.07   13.55   0
  -9   1   7  439.86   13.78   0
  -9  -1   7  439.11   14.27   0
  -7  -1   7 2949.84   23.89   0
  -7   1   7 3043.34   23.57   0
   7  -1  -7 2921.20   22.61   0
   7   1  -7 2976.94   22.63   0
   5  -1  -7  153.83    9.04   0
   5   1  -7  144.88    8.39   0
  -5  -1   7  151.20   11.40   0
  -5   1   7  147.07    8.87   0
  -3  -1   7   10.88    9.13   0
   3   1  -7   14.53    9.08   0
   3  -1  -7   -8.53   10.33   0
  -3   1   7    9.31    6.68   0
   1  -1  -7 3036.83   20.05   0
  -1  -1   7 2348.78   17.93   0
  -1   1   7 2814.66   19.77   0
   1   1   7  719.04   12.03   0
   3   1   7  406.06    8.56   0
   3  -1   7  412.95   10.22   0
   5  -1   7  756.36   11.32   0
   5   1   7  784.60   11.73   0
   7  -1   7   89.31    8.70   0
   7   1   7   76.93    6.50   0
   9  -1   7   -2.63   10.57   0
   9   1   7   22.97   10.66   0
  11  -1   7   74.92    9.43   0
  11   1   7   49.32   13.28   0
  14  -2  -7  271.69   13.36   0
 -14   2   7  270.63   13.64   0
 -14  -2   7  247.53   10.59   0
  14   2  -7  227.40   14.18   0
  12  -2  -7  514.85   15.11   0
 -12   2   7  545.80   15.21   0
  12   2  -7  681.74   16.50   0
 -12  -2   7  648.35   16.28   0
  10  -2  -7    4.12   11.24   0
  10   2  -7  -39.93   11.83   0
 -10   2   7   13.27    7.74   0
 -10  -2   7  -15.32   12.11   0
   8   2  -7 2369.39   20.81   0
  -8   2   7 2318.41   20.73   0
   8  -2  -7 2184.22   19.98   0
  -8  -2   7 2375.41   22.31   0
  -6   2   7  596.42   14.93   0
  -6  -2   7  613.76   14.48   0
   6   2  -7  621.89   11.01   0
   6  -2  -7  600.26   14.42   0
   4   2  -7  263.93    8.65   0
   4  -2  -7  269.50   12.31   0
  -4   2   7  258.94   12.12   0
  -4  -2   7  256.02   11.18   0
  -2   2   7 3163.39   21.35   0
   2  -2  -7 3329.90   21.68   0
  -2  -2   7 2679.01   19.08   0
   2   2  -7 2749.10   17.96   0
   0   2   7  403.26    9.09   0
   0  -2   7  404.18   10.68   0
   2  -2   7 1921.07   13.94   0
   2   2   7 1555.43   13.62   0
   2   2   7 1726.96   15.74   0
   4  -2   7  267.53    9.55   0
   4   2   7  266.26    9.72   0
   6   2   7   -6.53    8.53   0
   6  -2   7    5.53    5.90   0
   8   2   7  140.91    8.24   0
   8  -2   7  150.61   10.92   0
  -8   2  -7  149.89   10.94   0
  10  -2   7   59.57   10.56   0
  10   2   7   76.91    7.89   0
 -10   2  -7   85.32   10.45   0
  12  -2   7   96.94   13.03   0
  12   2   7   58.58   10.00   0
 -12   2  -7   38.57    8.91   0
 -15   3   7   53.05   15.39   0
 -15  -3   7   54.29   15.68   0
  15  -3  -7   45.81   10.87   0
  15   3  -7   59.41   15.49   0
  13  -3  -7   51.25   12.96   0
 -13   3   7   38.95    9.41   0
 -13  -3   7   55.47   13.20   0
  13   3  -7   53.79   13.48   0
  11  -3  -7  202.08   13.99   0
 -11   3   7  223.52   13.95   0
 -11  -3   7  222.80   15.06   0
  11   3  -7  201.34   14.55   0
   9  -3  -7  611.55   13.71   0
  -9   3   7  626.16   11.17   0
   9   3  -7  662.02   14.23   0
  -9  -3   7  670.74   15.92   0
   7   3  -7    8.75   10.01   0
  -7  -3   7    3.66   11.86   0
   7  -3  -7    6.76   11.66   0
  -7   3   7   -3.13    8.45   0
   5   3  -7  141.34   10.21   0
  -5   3   7  145.00    9.30   0
  -5  -3   7  135.08   10.74   0
   5  -3  -7  156.21   12.41   0
   3  -3  -7  218.85   11.69   0
  -3  -3   7  196.32   10.31   0
   3   3  -7  181.06    9.84   0
  -3   3   7  215.76    8.96   0
  -1  -3   7   -2.00    6.25   0
  -1   3   7    4.22    6.54   0
   1  -3  -7    4.27    9.19   0
   1   3   7  453.64   11.09   0
   1  -3   7  495.56    8.69   0
   3  -3   7  828.63   11.52   0
   3   3   7  707.89   12.01   0
   3   3   7  693.64   11.85   0
   5  -3   7    9.33    8.33   0
   5   3   7   18.94    6.00   0
  -7   3  -7   47.79    8.51   0
   7   3   7   24.59   10.90   0
   7  -3   7   28.90   10.55   0
  -9   3  -7   22.29   10.40   0
   9  -3   7   19.98   10.34   0
   9   3   7   23.35   10.69   0
  11  -3   7    9.91   12.59   0
  11   3   7   -2.37    9.46   0
 -11   3  -7    9.40   12.26   0
 -14  -4   7  288.03   17.00   0
  14  -4  -7  271.63   11.94   0
 -14   4   7  332.29   16.18   0
  14   4  -7  274.21   17.08   0
  12  -4  -7  232.62   10.28   0
 -12   4   7  263.99   13.55   0
 -12  -4   7  252.59   10.89   0
  12   4  -7  263.35   14.19   0
  10  -4  -7    0.24   10.65   0
 -10   4   7    2.93    7.43   0
  10   4  -7   14.01   10.47   0
 -10  -4   7    7.30   11.88   0
  -8  -4   7 1115.74   18.82   0
   8   4  -7 1129.62   15.60   0
   8  -4  -7 1085.57   15.62   0
  -8   4   7 1200.06   16.07   0
  -6  -4   7  308.24   12.79   0
  -6   4   7  336.46   13.74   0
   6  -4  -7  292.75   10.14   0
   6   4  -7  309.69   11.11   0
  -4  -4   7   88.91    9.82   0
  -4   4   7  101.28    8.81   0
   4  -4  -7  104.68   11.74   0
   4   4  -7   84.38    9.22   0
  -2  -4   7  900.77   12.97   0
  -2   4   7  846.17   12.65   0
   2  -4  -7  931.45   15.01   0
   0  -4  -7  383.04   11.14   0
   0   4   7  352.98   11.14   0
   0  -4   7  373.12   10.12   0
   2  -4   7  254.79    9.34   0
   2   4   7  235.09    9.90   0
   4  -4   7  191.51    9.05   0
   4   4   7  151.42    9.35   0
   4   4   7  138.39    9.14   0
   6   4   7   89.54    8.92   0
   6  -4   7   96.40    8.70   0
  -6   4  -7   91.71    6.50   0
   8   4   7  272.63   11.96   0
  -8   4  -7  281.01   11.46   0
   8  -4   7  272.93   11.17   0
 -10   4  -7   26.32    7.30   0
  10  -4   7   11.88   10.34   0
  10   4   7   22.01    7.83   0
  15  -5  -7  284.17   11.96   0
 -15  -5   7  327.68   16.52   0
  15   5  -7  255.75   12.70   0
 -15   5   7  352.18   15.62   0
  13  -5  -7  167.22   13.04   0
 -13   5   7  247.43   12.92   0
 -13  -5   7  205.34   14.34   0
  13   5  -7  179.88   13.89   0
  11   5  -7  178.69   13.84   0
  11  -5  -7  167.88   10.11   0
 -11   5   7  206.91   13.70   0
 -11  -5   7  181.54   14.99   0
   9   5  -7 1322.45   16.14   0
   9  -5  -7 1101.19   13.02   0
  -9   5   7 1186.65   13.26   0
  -9  -5   7 1314.87   19.98   0
  -7  -5   7  714.65   16.44   0
   7  -5  -7  669.92   14.81   0
   7   5  -7  749.11   13.41   0
  -7   5   7  744.53   14.93   0
   5   5  -7  433.15   11.35   0
  -5   5   7  516.93   14.38   0
  -5  -5   7  410.01   12.37   0
   5  -5  -7  508.32   13.99   0
   3  -5  -7  891.64   13.60   0
  -3   5   7  836.56   14.21   0
  -3  -5   7  849.45   13.42   0
   1  -5  -7  243.47   10.83   0
  -1   5   7  208.25    8.60   0
  -1  -5   7  213.56    9.67   0
   1  -5   7   22.56    5.85   0
   1   5   7   14.45    9.06   0
   3   5   7 1700.69   16.34   0
   3  -5   7 1605.49   12.29   0
   3   5   7 1599.84   14.34   0
   5  -5   7  197.51    6.85   0
   5   5   7  160.34    9.59   0
   5   5   7  154.59    9.19   0
  -7   5  -7   48.31   10.78   0
   7   5   7   41.91   11.00   0
   7  -5   7   43.43    7.40   0
   9  -5   7  505.41    9.41   0
   9   5   7  517.55   13.54   0
  -9   5  -7  562.74   12.31   0
  11  -5   7  -12.25   12.53   0
  11   5   7   -9.45   13.76   0
 -11   5  -7   -3.00    8.82   0
  14   6  -7   78.47   15.28   0
  14  -6  -7   35.53   15.19   0
 -14   6   7   76.23   15.01   0
 -14  -6   7   75.60   14.86   0
 -12   6   7  190.64   13.30   0
  12   6  -7  202.13   13.33   0
  12  -6  -7  208.11   13.27   0
 -12  -6   7  226.53   14.21   0
  10  -6  -7   26.97   12.98   0
  10   6  -7   -1.44   11.88   0
 -10   6   7   12.02    9.14   0
 -10  -6   7    7.72   14.54   0
  -8  -6   7  246.99   14.29   0
   8  -6  -7  222.55   11.66   0
  -8   6   7  267.91   11.73   0
   8   6  -7  259.62   10.83   0
   6   6  -7  159.99    9.90   0
  -6  -6   7  152.07   12.35   0
   6  -6  -7  185.99   12.31   0
  -6   6   7  190.74   12.45   0
  -4   6   7   34.08    8.98   0
  -4  -6   7   58.68    9.62   0
   4  -6  -7   65.70    8.47   0
  -2   6   7  635.11   14.38   0
  -2  -6   7  628.07   11.82   0
   2  -6  -7  654.68   13.64   0
   0  -6   7  521.36    8.87   0
   0  -6  -7  525.06   12.20   0
   0   6   7  504.15   12.66   0
   2  -6   7   74.21    6.28   0
   2   6   7   66.52    9.33   0
   4   6   7  454.42   11.37   0
   4  -6   7  452.62    8.13   0
   4   6   7  472.45   11.19   0
   6   6   7   38.20   10.29   0
   6   6   7   29.93   10.89   0
   6  -6   7   52.41    7.37   0
  -6   6  -7   42.77   10.85   0
   8   6   7   69.23   11.33   0
   8  -6   7   36.63    7.41   0
  -8   6  -7   46.94    7.56   0
  10  -6   7   15.00   12.32   0
  10   6   7   -5.90   13.68   0
 -10   6  -7   -8.96   12.54   0
  13   7  -7   22.19   13.85   0
  13  -7  -7   12.06   14.67   0
 -13   7   7    2.70   10.18   0
 -13  -7   7   -0.45   14.54   0
  11  -7  -7  436.05   14.15   0
 -11   7   7  475.23   14.30   0
  11   7  -7  449.07   13.90   0
 -11  -7   7  450.25   18.95   0
   9  -7  -7  281.99   14.00   0
   9   7  -7  296.35   12.73   0
  -9   7   7  307.10   14.09   0
  -9  -7   7  268.34   16.86   0
  -7  -7   7  348.71   14.85   0
   7   7  -7  338.89   10.99   0
   7  -7  -7  389.18    9.88   0
  -7   7   7  369.11   12.62   0
   5  -7  -7   50.99   11.50   0
  -5  -7   7   43.10   10.07   0
  -5   7   7   49.44   11.65   0
   3  -7  -7  908.07   15.86   0
  -3  -7   7  895.22   13.65   0
  -3   7   7  942.79   16.58   0
  -1  -7   7   21.72    8.28   0
  -1   7   7   24.10   10.77   0
   1  -7  -7   26.28    9.44   0
  -1  -7   7   17.95    8.64   0
   1  -7   7    0.62    8.16   0
   1   7   7   18.57    9.53   0
   3   7   7  237.43   10.30   0
   3   7   7  233.98   12.08   0
   3  -7   7  219.73    9.02   0
   5   7   7    5.62    8.90   0
   5   7   7    7.21   10.52   0
   5  -7   7    1.24    9.23   0
   7   7   7  117.81   10.35   0
   7   7   7  113.34   11.53   0
   7  -7   7   73.33   10.47   0
  -7   7  -7   82.00   10.78   0
  -9   7  -7  191.84    9.51   0
   9  -7   7  152.78   12.73   0
   9   7   7  155.37   16.77   0
   9   7   7  178.69   12.19   0
  14  -8  -7  214.27   15.26   0
 -14  -8   7  201.84   17.79   0
 -14   8   7  214.52   14.91   0
  14   8  -7  187.39   17.61   0
  12  -8  -7  181.62   12.76   0
 -12   8   7  204.53    9.41   0
 -12  -8   7  183.64   13.28   0
  12   8  -7  181.87   11.78   0
  10   8  -7    4.16   10.29   0
  10  -8  -7    9.03   13.01   0
 -10   8   7  -15.80   12.37   0
 -10  -8   7   -0.27   13.77   0
  -8  -8   7 1001.47   22.48   0
   8  -8  -7 1336.24   17.50   0
  -8   8   7 1222.52   14.37   0
   8   8  -7 1069.43   16.35   0
  -6  -8   7 1063.99   17.95   0
   6  -8  -7  923.82   15.92   0
  -6   8   7 1003.23   15.40   0
  -4  -8   7  196.55   10.60   0
  -4   8   7  211.62   12.65   0
   4  -8  -7  213.97   12.21   0
  -2  -8   7 1162.23   13.61   0
  -2   8   7 1177.82   17.86   0
   2  -8  -7 1154.84   16.81   0
  -2  -8   7 1107.84   14.08   0
   0  -8   7    3.27    8.02   0
   0  -8  -7    8.22    8.93   0
   0   8   7    6.32   10.60   0
   2  -8   7  194.15    8.99   0
   2   8   7  198.93   11.03   0
   4   8   7   89.00   10.98   0
   4   8   7   95.28   10.60   0
   4  -8   7   72.46    9.55   0
   6   8   7  133.32   13.59   0
   6  -8   7   69.34    7.40   0
   6   8   7  117.59   10.71   0
   8  -8   7  150.44    7.93   0
   8   8   7  121.65   14.13   0
   8   8   7  139.54   10.31   0
  -8   8  -7  178.06   11.16   0
  10   8   7  143.05   12.32   0
  10  -8   7  118.48    9.35   0
  10   8   7  125.69   14.94   0
 -10   8  -7  139.92    9.60   0
  13   9  -7  373.06   15.01   0
  13  -9  -7  351.38   11.55   0
 -13  -9   7  372.80   16.08   0
 -13   9   7  398.21   15.56   0
  11  -9  -7   20.85   12.03   0
 -11   9   7   17.76   11.70   0
 -11  -9   7    3.57   12.10   0
  11   9  -7    1.35    9.83   0
   9  -9  -7   15.20   12.54   0
  -9   9   7   18.68    8.62   0
   9   9  -7   17.63    9.70   0
  -9  -9   7    3.46   14.51   0
   7  -9  -7  812.91   16.13   0
  -7   9   7  841.03   13.37   0
  -7  -9   7  816.01   21.27   0
   5  -9  -7   48.49   11.05   0
  -5   9   7   64.62   10.84   0
  -5  -9   7  203.71   13.48   0
  -3  -9   7  126.13    8.87   0
   3  -9  -7  133.07   11.70   0
  -3  -9   7  138.28    9.77   0
  -3   9   7  141.02   12.18   0
  -1   9   7  311.69   13.83   0
  -1  -9   7  304.33    9.79   0
   1  -9  -7  322.14   13.56   0
  -1  -9   7  307.69   10.17   0
   1  -9   7   51.14    8.44   0
   1   9   7   64.35   10.70   0
   3   9   7   63.98   10.67   0
   3  -9   7   62.01   10.32   0
   3   9   7   54.06   14.31   0
   5   9   7  768.39   16.07   0
   5  -9   7  745.85   10.25   0
   5   9   7  818.81   18.20   0
  -7   9  -7   43.79   10.65   0
   7  -9   7   27.12    7.44   0
   7   9   7   30.28   13.54   0
   7   9   7   50.55   12.48   0
   9  -9   7   25.49   12.17   0
   9   9   7    0.06   13.97   0
   9   9   7   -0.69   11.58   0
  -9   9  -7   11.52   12.54   0
 -12  10   7   17.93    9.88   0
  12 -10  -7   32.48   14.44   0
  12  10  -7    8.29   14.67   0
 -12 -10   7   10.31   16.21   0
  10 -10  -7    0.71    8.64   0
 -10  10   7   -3.87   11.96   0
 -10 -10   7    5.25   12.13   0
   8 -10  -7   98.72    9.10   0
  -8  10   7   96.35   12.56   0
  -8 -10   7   65.22   19.26   0
  -6 -10   7   60.39   12.67   0
   6 -10  -7   49.69   13.06   0
  -6  10   7   70.37   12.71   0
  -6 -10   7   54.09   14.59   0
  -4 -10   7   -0.98    9.73   0
  -4 -10   7    4.16    9.10   0
   4 -10  -7   -5.64   10.74   0
  -4  10   7   -1.38   10.30   0
  -2 -10   7    0.64    8.03   0
   2 -10  -7    2.24   12.38   0
  -2 -10   7    5.80    8.64   0
  -2  10   7    0.78   10.90   0
   0 -10  -7   11.12    9.24   0
   0 -10   7   17.06    5.72   0
   0  10   7   16.97   10.75   0
   2  10   7   76.24   16.48   0
   2 -10   7   73.72   10.55   0
   2  10   7   85.92   13.12   0
   4  10   7   20.72   12.57   0
   4 -10   7   18.89    9.99   0
   4  10   7   14.86   14.29   0
   6 -10   7   10.24   10.06   0
   6  10   7   15.75   13.36   0
   6  10   7   24.87   14.89   0
   8  10   7    8.71   14.85   0
   8 -10   7   16.62   12.23   0
   8  10   7    9.10   20.36   0
  -8  10  -7    2.95    9.12   0
  11 -11  -7   -4.36   10.14   0
 -11  11   7    3.78    9.96   0
 -11 -11   7    6.24   15.80   0
   9 -11  -7    6.29    8.74   0
  -9  11   7   34.48   11.80   0
  -9 -11   7   20.53   15.25   0
  -7 -11   7 1260.81   30.81   0
  -7  11   7 1474.07   15.13   0
   7 -11  -7 1352.01   17.38   0
  -7 -11   7 1532.51   20.87   0
  -5 -11   7    9.86    9.94   0
  -5  11   7    2.64   12.38   0
  -5 -11   7   11.52   15.50   0
   5 -11  -7    4.22   12.87   0
  -3 -11   7  171.57   10.78   0
   3 -11  -7  124.05   13.52   0
  -3 -11   7  155.61   14.17   0
  -3  11   7  125.39   13.08   0
  -1 -11   7  660.42   12.86   0
   1 -11  -7  655.84   18.03   0
  -1  11   7  649.93   16.82   0
  -1 -11   7  666.79   13.54   0
   1 -11   7  337.59   11.24   0
   1  11   7  323.46   18.42   0
   3  11   7  108.11   20.05   0
   3  11   7  130.19   15.85   0
   3 -11   7   26.85   10.02   0
   5  11   7  151.11   22.53   0
   5 -11   7  146.49   10.60   0
   5  11   7  124.28   19.37   0
   7  11   7   74.99   25.59   0
   7 -11   7   81.13   12.45   0
   7  11   7   63.20   27.33   0
 -10  12   7    7.69   13.82   0
  10 -12  -7    6.33    9.90   0
 -10 -12   7    8.60   19.32   0
 -10 -12   7   11.98   19.61   0
  -8 -12   7  146.58   15.08   0
  -8  12   7  162.83   12.13   0
   8 -12  -7  107.95    9.30   0
  -8 -12   7  131.32   18.88   0
  -6 -12   7  181.39   13.45   0
  -6 -12   7  149.58   22.05   0
  -6  12   7  202.66   12.67   0
   6 -12  -7  192.49   12.80   0
   4 -12  -7  186.74   13.82   0
  -4 -12   7  173.92   16.91   0
  -4 -12   7  174.86   13.26   0
  -4  12   7  174.52   12.61   0
  -2 -12   7  315.15   11.79   0
  -2 -12   7  322.62   14.62   0
  -2  12   7  315.17   14.06   0
   2 -12  -7  315.06   14.36   0
   0 -12   7   36.95   10.07   0
   0 -12   7   40.57   10.64   0
   0  12   7   29.99   14.71   0
   2  12   7  208.74   18.55   0
   2 -12   7   36.85    9.81   0
   2  12   7  121.54   18.83   0
   4 -12   7  232.42   11.07   0
   6 -12   7  -11.09   12.22   0
  -9  13   7   39.33   13.58   0
   9 -13  -7   37.67   14.08   0
  -7 -13   7   12.99   20.45   0
  -7  13   7   18.05   14.07   0
   7 -13  -7    9.58   10.04   0
  -7 -13   7   16.48   25.94   0
  -5 -13   7  166.90   13.60   0
  -5  13   7  184.22   12.15   0
  -5 -13   7  149.87   17.48   0
   5 -13  -7  170.99   12.99   0
  -3 -13   7  243.23   13.71   0
   3 -13  -7  209.37   13.66   0
  -3 -13   7  234.90   15.17   0
  -3  13   7  251.78   12.90   0
   1 -13  -7  123.48   12.45   0
  -1 -13   7  138.54   11.31   0
  -1 -13   7  148.76   10.82   0
  -1  13   7  128.70   12.40   0
   1 -13   7   68.71   10.45   0
   1  13   7   82.92   19.08   0
   3 -13   7   25.04   12.06   0
   5 -13   7    1.00    8.59   0
  -8  14   7  151.77   14.11   0
   8 -14  -7  109.67   14.20   0
  -6  14   7   99.73   13.88   0
  -6 -14   7  101.75   26.80   0
   6 -14  -7  108.18   14.45   0
  -6 -14   7   92.28   31.52   0
   4 -14  -7   -3.00   14.71   0
  -4 -14   7    2.24   14.85   0
  -4  14   7    2.86   13.69   0
  -4 -14   7    8.18   20.48   0
   2 -14  -7   91.17   12.50   0
  -2  14   7   80.48   14.30   0
  -2 -14   7   93.84   10.95   0
  -2 -14   7   88.56   11.62   0
   0 -14   7   45.55   12.79   0
   0  14   7   65.23   19.15   0
   0 -14   7   56.68   12.44   0
   2 -14   7   35.23   12.43   0
   4 -14   7  118.68   12.84   0
  -5 -15   7  138.36   38.45   0
   5 -15  -7  159.55   14.96   0
  -5  15   7  152.02   14.31   0
  -5 -15   7  163.16   30.09   0
  -3  15   7  220.24   17.84   0
  -3 -15   7  253.73   17.37   0
  -3 -15   7  235.44   18.83   0
   3 -15  -7  219.46   15.85   0
  -1  15   7    4.53   15.78   0
  -1 -15   7    0.82   15.79   0
  -1 -15   7   -4.88   12.62   0
   1 -15   7   53.55   12.74   0
   1 -15   7   58.65   12.62   0
   3 -15   7  386.18   14.32   0
 -14   0   8  188.66   13.64   0
  14   0  -8  182.07   10.39   0
  12   0  -8   63.22   10.02   0
 -12   0   8   77.99   10.08   0
  10   0  -8 1298.93   14.37   0
 -10   0   8 1390.90   17.13   0
  -8   0   8  143.60    9.12   0
   8   0  -8  134.16    8.89   0
   6   0  -8   36.56   10.69   0
  -6   0   8   49.23   10.92   0
  -4   0   8 9297.49   33.59   0
   4   0  -8 9999.99   34.21   0
  -2   0   8 1049.65   13.68   0
   2   0  -8 1061.16   12.21   0
   0   0   8  146.50    9.17   0
   2   0   8 2101.47   15.78   0
   4   0   8   99.35    6.48   0
   6   0   8    5.53    8.23   0
   8   0   8  510.28   12.24   0
  10   0   8    0.13   12.54   0
 -15   1   8  148.94   15.62   0
 -15  -1   8  157.76   11.52   0
  15  -1  -8  131.40   15.54   0
  15   1  -8  127.55   16.00   0
  13  -1  -8   62.24   13.17   0
 -13   1   8   63.09    9.74   0
 -13  -1   8   94.89    9.94   0
  13   1  -8  105.84   13.84   0
  11  -1  -8  182.29   14.30   0
  11   1  -8  217.45   14.56   0
 -11   1   8  216.09   14.15   0
 -11  -1   8  204.12   14.75   0
   9  -1  -8  208.82    9.63   0
   9   1  -8  219.28   12.46   0
  -9   1   8  229.81   12.83   0
  -9  -1   8  243.26   13.21   0
  -7   1   8   13.27    8.12   0
   7   1  -8   17.51   10.85   0
  -7  -1   8    3.47   11.43   0
   7  -1  -8   12.79    8.38   0
   5  -1  -8   13.49    7.30   0
  -5   1   8   -0.55   10.45   0
  -5  -1   8    1.93   10.12   0
   5   1  -8   18.17    9.82   0
   3  -1  -8   22.26    9.57   0
  -3  -1   8    2.15    9.19   0
   3   1  -8   28.96    9.21   0
  -3   1   8    5.24    9.48   0
  -1  -1   8   19.80    8.74   0
  -1   1   8   20.62    8.93   0
   1   1   8  187.48    9.48   0
   1  -1   8  226.34    7.39   0
   3  -1   8  494.74   10.48   0
   3   1   8  508.43    8.73   0
   5  -1   8   29.27    5.96   0
   5   1   8   23.72    8.47   0
   7   1   8  189.38   11.03   0
   7  -1   8  196.41    8.10   0
   9  -1   8   43.92   10.73   0
   9   1   8   69.73   10.50   0
  11   1   8   15.09   12.87   0
  11  -1   8   13.50   12.73   0
  14  -2  -8   -6.00   13.65   0
 -14   2   8  -33.70   12.55   0
 -14  -2   8   -2.46   12.97   0
  14   2  -8    7.71    9.28   0
  12  -2  -8  181.24   10.00   0
 -12   2   8  202.89   13.70   0
 -12  -2   8  204.26   10.69   0
  12   2  -8  213.65   14.32   0
  10  -2  -8  342.22   12.56   0
 -10   2   8  381.03   10.13   0
  10   2  -8  356.39   10.07   0
 -10  -2   8  395.10   13.55   0
   8   2  -8   21.19    7.63   0
  -8  -2   8   19.06    8.46   0
   8  -2  -8   13.60   11.46   0
  -8   2   8    7.33    8.56   0
  -6   2   8  280.00    9.73   0
  -6  -2   8  283.98   12.08   0
   6   2  -8  285.11   11.40   0
   6  -2  -8  286.10   12.78   0
  -4  -2   8  437.86   11.54   0
   4  -2  -8  474.23   13.77   0
  -4   2   8  430.53   10.62   0
   4   2  -8  464.44   11.40   0
  -2   2   8  173.81   10.11   0
   2  -2  -8  177.97    7.86   0
  -2  -2   8  126.69    9.59   0
   0  -2   8   55.88    8.65   0
   0   2   8   55.61    8.83   0
   2  -2   8  928.31   10.39   0
   2   2   8  803.66   10.40   0
   2   2   8  791.81   11.88   0
   4   2   8   27.95    6.29   0
   4  -2   8   37.22    6.09   0
   6   2   8    0.18    8.40   0
   6  -2   8   -0.20    8.25   0
   8   2   8   70.65   10.67   0
   8  -2   8   69.13   10.48   0
  10  -2   8   44.23    8.93   0
  10   2   8   40.95   12.90   0
  15  -3  -8  218.20   15.50   0
 -15   3   8  239.22   15.73   0
 -15  -3   8  231.12   16.41   0
  15   3  -8  236.66   16.31   0
  13  -3  -8   97.69   12.76   0
 -13   3   8  108.48   12.60   0
 -13  -3   8   96.49   10.13   0
  13   3  -8   62.73   13.81   0
  11  -3  -8  271.64   14.15   0
 -11   3   8  283.37   10.61   0
 -11  -3   8  325.93   15.42   0
  11   3  -8  301.19   14.86   0
  -9  -3   8  750.81   13.43   0
   9   3  -8  774.75   14.23   0
   9  -3  -8  708.87   14.08   0
  -9   3   8  769.14   12.00   0
  -7   3   8  302.90   10.07   0
  -7  -3   8  299.95   12.86   0
   7   3  -8  293.24   11.26   0
   7  -3  -8  288.27   12.77   0
   5  -3  -8  810.86   15.84   0
  -5   3   8  763.93   15.56   0
   5   3  -8  751.57   10.91   0
  -5  -3   8  751.19   11.44   0
   3   3  -8 2919.17   17.56   0
  -3  -3   8 2943.58   19.45   0
  -3   3   8 3358.45   21.97   0
   3  -3  -8 3747.83   22.73   0
   1  -3  -8  -11.83    9.90   0
  -1   3   8    9.55    9.00   0
  -1  -3   8   20.45    8.49   0
   1   3   8 1005.13   11.53   0
   1  -3   8 1139.49   12.60   0
   3   3   8 1226.31   13.75   0
   3  -3   8 1437.42   13.24   0
   3   3   8 1181.18   13.42   0
   5  -3   8   40.24    6.01   0
   5   3   8   38.46    8.64   0
   7   3   8  235.32   11.40   0
   7  -3   8  235.49    8.31   0
   9   3   8   57.77   10.84   0
   9  -3   8   48.06   10.34   0
  11  -3   8    5.17    8.73   0
  11   3   8   19.61   13.09   0
  14  -4  -8  364.52   16.06   0
 -14   4   8  418.16   12.28   0
 -14  -4   8  385.40   13.09   0
  14   4  -8  412.36   16.74   0
  12  -4  -8    6.63    9.03   0
 -12   4   8    9.62    9.03   0
 -12  -4   8   24.79   14.01   0
  12   4  -8    3.19   13.54   0
  10   4  -8   74.30   10.58   0
  10  -4  -8   60.80    7.77   0
 -10   4   8   78.38   10.70   0
 -10  -4   8   73.73    9.06   0
   8   4  -8 1161.99   15.02   0
   8  -4  -8 1071.47   13.47   0
  -8  -4   8 1135.19   17.84   0
  -8   4   8 1234.87   16.41   0
  -6   4   8  354.14   13.15   0
   6   4  -8  354.64   10.98   0
  -6  -4   8  359.16   12.24   0
   6  -4  -8  326.68   10.06   0
  -4  -4   8  690.16   12.51   0
   4   4  -8  712.46   12.16   0
   4  -4  -8  870.99   14.84   0
  -4   4   8  836.44   12.35   0
  -2  -4   8 1404.60   12.93   0
   2  -4  -8 1479.72   16.66   0
  -2   4   8 1428.24   14.26   0
   0   4   8 1388.83   15.18   0
   0  -4   8 1403.91   12.30   0
   0  -4   8 1380.51   12.10   0
   2   4   8  214.78    9.59   0
   2  -4   8  231.75    9.34   0
   4  -4   8  358.73    7.62   0
   4   4   8  289.64    9.87   0
   4   4   8  301.69   10.07   0
   6   4   8  349.68    9.31   0
   6  -4   8  356.49    8.72   0
   8   4   8    9.62   10.48   0
   8  -4   8   -3.36    7.22   0
  10  -4   8   65.17   12.69   0
  10   4   8  142.21   13.77   0
  15   5  -8   27.10   14.94   0
  15  -5  -8  -22.81   14.52   0
 -15   5   8   -4.65   14.34   0
 -15  -5   8   18.09   15.19   0
  13   5  -8   29.93   12.88   0
  13  -5  -8   37.54    9.05   0
 -13   5   8   48.71    8.76   0
 -13  -5   8   55.58   13.30   0
  11   5  -8   -3.93   12.49   0
  11  -5  -8   11.07   12.74   0
 -11   5   8    7.38    8.95   0
 -11  -5   8   -0.88   14.43   0
  -9  -5   8   24.02   12.34   0
   9   5  -8   34.92    6.72   0
   9  -5  -8   32.28    7.56   0
  -9   5   8   24.34   10.57   0
   7   5  -8    9.70    9.08   0
  -7  -5   8   -1.94   11.25   0
   7  -5  -8   15.17    7.63   0
  -7   5   8    7.99   11.58   0
   5   5  -8   14.42    8.67   0
  -5   5   8    9.64    8.19   0
   5  -5  -8    6.87   11.47   0
  -5  -5   8    8.80    6.77   0
  -3   5   8   -8.10    8.45   0
   3  -5  -8  -22.72    7.94   0
  -3  -5   8    8.77    6.24   0
   1  -5  -8   17.17    9.09   0
  -1  -5   8   11.23    8.49   0
  -1   5   8    9.08    9.37   0
   1  -5   8   11.68    5.95   0
   1   5   8   18.98    6.23   0
   3  -5   8  138.58    8.80   0
   3   5   8  143.96    9.24   0
   3   5   8  142.07    9.33   0
   5   5   8   16.05    8.47   0
   5  -5   8   -3.00    8.28   0
   5   5   8   14.00    5.73   0
   7   5   8   17.90    7.59   0
   7  -5   8   23.80   10.24   0
   9   5   8   48.39   11.01   0
   9  -5   8   37.13   10.49   0
  14   6  -8  350.77   16.53   0
  14  -6  -8  359.82   11.81   0
 -14   6   8  402.48   15.82   0
 -14  -6   8  404.09   17.24   0
  12   6  -8   -2.83   11.72   0
  12  -6  -8    6.29   12.40   0
 -12   6   8   18.62   12.09   0
 -12  -6   8    4.53   13.40   0
  10  -6  -8   76.35    9.13   0
  10   6  -8   74.65   11.86   0
 -10   6   8   86.02   12.78   0
 -10  -6   8   50.12   15.32   0
  -8  -6   8  690.44   16.12   0
   8   6  -8  659.47   12.49   0
   8  -6  -8  666.06   14.64   0
  -8   6   8  656.58   13.91   0
  -6   6   8  365.20   10.50   0
  -6  -6   8  250.60   12.32   0
   6   6  -8  275.34   10.58   0
   6  -6  -8  370.68   10.06   0
   4  -6  -8  328.40   14.64   0
  -4  -6   8  393.65   11.21   0
  -4   6   8  382.80   13.96   0
   2  -6  -8 1110.69   15.14   0
  -2   6   8 1038.37   15.34   0
  -2  -6   8 1043.80   13.17   0
   0  -6   8  462.04    8.33   0
   0  -6   8  476.30    8.73   0
   0   6   8  459.34   11.92   0
   2  -6   8  187.63    9.05   0
   2   6   8  180.87    9.84   0
   4   6   8  677.51   12.04   0
   4   6   8  616.38   11.84   0
   4  -6   8  655.38   10.71   0
   6   6   8  618.28   15.78   0
   6  -6   8  757.42   12.50   0
   6   6   8  631.06   12.78   0
   8   6   8   15.31   10.74   0
   8  -6   8    3.22    9.94   0
   8   6   8   15.81    9.57   0
  10  -6   8   39.87    8.78   0
  10   6   8   30.00   13.48   0
  13  -7  -8   46.60   10.44   0
  13   7  -8   50.43   13.67   0
 -13   7   8   42.98   10.43   0
 -13  -7   8   47.95   15.70   0
  11  -7  -8  139.75    9.42   0
 -11   7   8  159.86    9.43   0
  11   7  -8  167.67   12.23   0
 -11  -7   8  150.67   14.44   0
   9   7  -8  831.87   16.01   0
  -9  -7   8  851.04   21.25   0
   9  -7  -8  839.91   16.06   0
  -9   7   8  881.47   12.98   0
   7   7  -8   74.35    9.05   0
  -7  -7   8   85.69   11.90   0
   7  -7  -8   28.13   11.11   0
  -7   7   8   36.30   10.78   0
  -5  -7   8  376.45   11.96   0
   5  -7  -8  381.45   13.00   0
  -5   7   8  392.63   10.67   0
  -3   7   8  833.63   13.33   0
   3  -7  -8  877.00   15.03   0
  -3  -7   8  870.60   13.07   0
  -1  -7   8   15.96    8.21   0
  -1   7   8    6.27   10.33   0
   1  -7  -8    9.66    6.66   0
  -1  -7   8   10.56    8.53   0
   1  -7   8  692.82   10.98   0
   1   7   8  656.89   13.33   0
   3   7   8 1021.20   14.17   0
   3  -7   8  981.48   11.87   0
   3   7   8  992.00   14.09   0
   5   7   8    5.42    9.79   0
   5  -7   8    0.99   10.03   0
   5   7   8    3.50   10.56   0
   7   7   8  141.62   11.56   0
   7  -7   8  138.24   10.48   0
   7   7   8  154.62   10.32   0
   9  -7   8   48.48    8.80   0
   9   7   8   63.86   13.51   0
   9   7   8   64.49   11.72   0
  12  -8  -8   87.33   14.64   0
 -12   8   8   70.80   10.45   0
 -12  -8   8   61.63   16.29   0
  12   8  -8   80.01   13.15   0
  10  -8  -8   52.14    8.73   0
  10   8  -8   58.01   10.79   0
 -10   8   8   58.91    8.78   0
 -10  -8   8   52.41   14.55   0
  -8  -8   8   -4.04   15.14   0
   8   8  -8    0.80   10.61   0
   8  -8  -8    4.18   12.74   0
  -8   8   8    5.61   12.73   0
  -6  -8   8   42.92   10.52   0
   6  -8  -8   34.46   10.95   0
  -6   8   8   36.91   11.12   0
   4  -8  -8  339.28   12.85   0
  -4  -8   8  340.17   11.01   0
  -4   8   8  352.77   13.20   0
  -2  -8   8   70.45    6.19   0
  -2   8   8   73.30   11.47   0
  -2  -8   8   71.38    8.95   0
   2  -8  -8   76.88   10.18   0
   0  -8   8    8.06    5.72   0
   0  -8  -8    9.85    9.20   0
   0   8   8    7.73   10.11   0
   2  -8   8  170.31    8.93   0
   2   8   8  164.37   10.34   0
   4   8   8  395.73   14.97   0
   4  -8   8  398.90   11.51   0
   4   8   8  408.38   12.44   0
   6   8   8  139.56   11.25   0
   6  -8   8   77.22   10.29   0
   6   8   8  153.51   10.80   0
   8   8   8   64.83   14.39   0
   8  -8   8   60.78   12.41   0
   8   8   8   60.95   16.08   0
  13   9  -8   68.65   12.61   0
  13  -9  -8   23.84   14.79   0
 -13   9   8   60.38   14.04   0
 -13  -9   8   50.11   14.75   0
  11   9  -8    9.85    9.92   0
  11  -9  -8   23.41   11.81   0
 -11   9   8   11.87    8.31   0
 -11  -9   8    7.25   12.99   0
   9  -9  -8  284.35    9.92   0
  -9   9   8  297.68   13.34   0
   9   9  -8  262.95   11.47   0
  -9  -9   8  224.99   16.85   0
  -7  -9   8   17.33   14.43   0
   7  -9  -8   11.79   12.67   0
  -7   9   8    3.40   12.66   0
   5  -9  -8   56.88   10.93   0
  -5   9   8   70.56   10.78   0
  -5  -9   8   65.66    9.90   0
  -3  -9   8  346.50    9.95   0
   3  -9  -8  335.35   12.39   0
  -3   9   8  359.42   13.37   0
  -3  -9   8  316.31   10.70   0
  -1  -9   8   14.66    8.09   0
  -1   9   8   16.84   10.97   0
  -1  -9   8    1.43    8.73   0
   1  -9  -8   20.15   11.57   0
   1  -9   8   97.86    8.61   0
   1   9   8  105.05   10.46   0
   3  -9   8  444.29   11.53   0
   3   9   8  414.46   15.96   0
   3   9   8  452.25   14.99   0
   5   9   8   70.80   12.92   0
   5   9   8   63.24   12.98   0
   5  -9   8   21.07    9.91   0
   7   9   8   31.30   13.20   0
   7  -9   8   73.88   12.20   0
   7   9   8   33.77   14.20   0
   9  -9   8    3.53    8.53   0
   9   9   8   -6.01   13.68   0
   9   9   8    6.90   11.30   0
  12  10  -8   27.74   14.73   0
 -12  10   8   30.76    9.94   0
  12 -10  -8   28.60   14.16   0
 -12 -10   8   32.92   17.52   0
  10 -10  -8  698.34   11.97   0
 -10  10   8  679.18   11.60   0
 -10 -10   8  543.18   18.03   0
   8 -10  -8   17.47   12.27   0
  -8  10   8   27.18   12.20   0
  -8 -10   8   15.04   15.38   0
  -6 -10   8   22.11   16.48   0
  -6  10   8   31.99   12.39   0
   6 -10  -8   39.97   12.69   0
  -4 -10   8 1300.21   15.65   0
  -4 -10   8 1202.48   17.40   0
  -4  10   8 1304.52   18.47   0
   4 -10  -8 1208.39   18.45   0
   2 -10  -8  110.61   12.89   0
  -2 -10   8  109.54   10.53   0
  -2  10   8  118.54   14.29   0
  -2 -10   8  108.36   11.33   0
   0  10   8   40.81   15.81   0
   0 -10   8   35.82   10.80   0
   0 -10   8   43.99   10.07   0
   2 -10   8 1251.21   14.14   0
   2  10   8 1248.10   20.56   0
   2  10   8 1276.49   19.85   0
   4  10   8   15.61   12.53   0
   4 -10   8   18.38   10.05   0
   4  10   8   14.44   13.74   0
   6  10   8    3.03   10.65   0
   6 -10   8    4.96    9.90   0
   6  10   8    1.65   10.58   0
   8  10   8  286.85   16.61   0
   8 -10   8  245.91    9.94   0
   8  10   8  221.77   19.07   0
 -11  11   8   86.81   10.04   0
  11 -11  -8   78.22   14.33   0
 -11 -11   8   77.99   17.80   0
  -9  11   8   56.65   11.90   0
   9 -11  -8   80.40   12.02   0
  -9 -11   8   73.11   17.94   0
  -7 -11   8    7.21   18.04   0
  -7  11   8    4.89   11.87   0
   7 -11  -8   -8.78   12.01   0
  -7 -11   8   -0.47   12.09   0
  -5  11   8   37.33   12.39   0
  -5 -11   8   40.08   14.90   0
   5 -11  -8   49.42   12.74   0
  -5 -11   8   54.77    9.97   0
  -3 -11   8   93.85   10.34   0
   3 -11  -8   56.59   12.95   0
  -3 -11   8   80.35   11.41   0
  -3  11   8   50.84   12.66   0
   1 -11  -8   51.99   14.31   0
  -1 -11   8   41.83   10.97   0
  -1 -11   8   43.46   10.23   0
  -1  11   8   51.15   13.18   0
   1 -11   8   81.91   10.40   0
   1  11   8  107.33   16.67   0
   3  11   8   59.58   14.81   0
   3  11   8   74.49   16.27   0
   3 -11   8   73.31    7.20   0
   5  11   8    0.86   16.41   0
   5  11   8    7.20   15.00   0
   5 -11   8   10.82   10.91   0
   7 -11   8   77.10   12.04   0
   7  11   8   43.43   17.67   0
   7  11   8   41.90   20.25   0
 -10  12   8  132.88   13.88   0
 -10 -12   8  101.14   17.81   0
  10 -12  -8   88.60   10.04   0
 -10 -12   8  114.51   15.13   0
  -8 -12   8   -5.35   16.48   0
  -8  12   8  -11.79   14.09   0
   8 -12  -8    3.46   14.05   0
  -8 -12   8    5.87   21.83   0
  -6 -12   8   95.76   10.52   0
  -6 -12   8   85.33   14.21   0
  -6  12   8   86.30    8.68   0
   6 -12  -8   91.44   12.51   0
  -4 -12   8  256.50   13.33   0
  -4 -12   8  231.24   13.21   0
   4 -12  -8  254.20   13.82   0
  -4  12   8  246.79   13.03   0
   2 -12  -8   23.86   14.35   0
  -2 -12   8   39.54   10.03   0
  -2 -12   8   31.18   10.79   0
  -2  12   8   20.44   11.62   0
   0 -12   8    2.53   10.37   0
   0 -12   8    0.19    9.80   0
   0  12   8   -4.18   14.97   0
   2  12   8  266.38   16.65   0
   2 -12   8  270.72   11.11   0
   2  12   8  272.80   20.27   0
   4  12   8    8.95   22.15   0
   4 -12   8    9.55   11.91   0
   4  12   8    1.87   26.58   0
   6 -12   8   40.66   11.79   0
  -9 -13   8  165.21   20.05   0
  -9  13   8  157.54   14.04   0
  -9 -13   8  143.69   22.86   0
   9 -13  -8  168.89   14.46   0
  -7 -13   8   89.84   26.08   0
  -7 -13   8   98.80   17.32   0
  -7  13   8   72.95   14.33   0
   7 -13  -8   81.92   14.49   0
   5 -13  -8  261.89   13.62   0
  -5 -13   8  270.54   11.80   0
  -5  13   8  265.59   12.76   0
  -5 -13   8  240.32   17.18   0
  -3 -13   8  335.53   11.74   0
  -3 -13   8  304.19   12.99   0
  -3  13   8  333.07   13.46   0
   3 -13  -8  328.01   14.21   0
   1 -13  -8   -4.74   13.73   0
  -1 -13   8   44.59   10.13   0
  -1  13   8   -1.29   14.25   0
  -1 -13   8   43.05   10.69   0
   1  13   8  407.41   18.85   0
   1 -13   8  427.53   11.94   0
   3 -13   8   64.82   12.03   0
   5 -13   8   -0.83    8.27   0
  -8  14   8  158.67   14.07   0
   8 -14  -8  140.30   14.13   0
   6 -14  -8  148.31   15.00   0
  -6 -14   8  129.01   26.45   0
  -6 -14   8  191.71   16.39   0
  -6  14   8  186.65   14.09   0
  -4 -14   8    8.50   11.93   0
   4 -14  -8    6.51   17.87   0
  -4  14   8    8.21   13.53   0
  -4 -14   8    5.94   14.05   0
  -2 -14   8  174.94   15.49   0
  -2  14   8  167.91   14.83   0
   2 -14  -8  174.87   15.14   0
  -2 -14   8  164.58   14.27   0
   0 -14   8  113.64   12.56   0
   0  14   8   93.16   19.75   0
   0 -14   8  108.54   13.21   0
   2 -14   8   31.64   12.11   0
   4 -14   8   25.99    8.84   0
   5 -15  -8   18.62   14.18   0
  -5 -15   8   11.34   22.90   0
  -5  15   8   23.11   13.16   0
  -5 -15   8   13.27   15.21   0
   3 -15  -8   12.93   17.44   0
  -3 -15   8    0.15   13.57   0
  -3  15   8   10.52   16.40   0
  -3 -15   8   12.65   15.03   0
  -1  15   8    3.01   15.86   0
  -1 -15   8    0.99   12.57   0
  -1 -15   8   11.60   11.89   0
   1 -15   8   11.90   12.37   0
   1 -15   8   34.31   12.48   0
 -14   0   9   -4.86    8.95   0
  14   0  -9    3.24   13.93   0
 -12   0   9   -3.32   13.06   0
  12   0  -9    8.39   13.15   0
  10   0  -9  -12.63   10.98   0
 -10   0   9  -18.70   11.52   0
  -8   0   9   -2.69   11.29   0
   8   0  -9    5.28    7.85   0
   6   0  -9   10.10   10.26   0
  -6   0   9   -6.91   10.42   0
   4   0  -9   -3.46    9.49   0
  -4   0   9    0.14    6.58   0
   2   0  -9   -9.34    9.01   0
  -2   0   9   -0.81    8.61   0
   0   0   9    0.29    5.99   0
   2   0   9    2.02    8.33   0
   2   0   9  -41.03    9.24   0
   4   0   9   -3.66    8.34   0
   6   0   9    9.35   10.24   0
   8   0   9   -8.39    7.29   0
  10   0   9   -1.25   12.48   0
 -15   1   9  157.87   15.68   0
 -15  -1   9  163.56   15.92   0
  15  -1  -9  135.97   11.38   0
  15   1  -9   92.95   15.93   0
  13  -1  -9  657.19   15.32   0
 -13   1   9  733.92   15.46   0
 -13  -1   9  688.03   15.85   0
  13   1  -9  685.74   16.03   0
  11  -1  -9  189.43   14.02   0
 -11   1   9  219.18   13.97   0
 -11  -1   9  192.42   14.47   0
  11   1  -9  188.49   10.39   0
  -9   1   9  372.59   13.27   0
  -9  -1   9  367.83   13.34   0
   9   1  -9  371.03   12.87   0
   9  -1  -9  341.88    9.76   0
   7  -1  -9 2078.12   19.11   0
  -7   1   9 2018.88   19.18   0
  -7  -1   9 1944.19   16.68   0
   7   1  -9 2034.92   16.16   0
   5   1  -9   75.44    9.90   0
  -5   1   9   79.90    7.50   0
   5  -1  -9   83.91   10.48   0
  -5  -1   9   81.40    7.40   0
  -3   1   9  491.62    9.41   0
  -3  -1   9  505.14   11.31   0
   3  -1  -9  520.48    9.66   0
   3   1  -9  524.75   11.44   0
  -1  -1   9 1221.36   13.38   0
  -1   1   9 1504.79   14.51   0
   1  -1   9   61.01    8.52   0
   1   1   9   49.23    8.57   0
   1  -1   9   68.57    6.23   0
   3  -1   9  266.03    7.32   0
   3   1   9  256.31    9.69   0
   3   1   9  251.47    7.40   0
   5  -1   9  772.20    9.66   0
   5   1   9  811.55   11.69   0
   7   1   9   17.25   10.23   0
   7  -1   9   19.54   10.22   0
   9   1   9   25.59   10.53   0
   9  -1   9   27.15   10.35   0
  11   1   9  197.61   13.47   0
  11  -1   9  132.90   13.46   0
 -14   2   9    2.78   14.82   0
  14  -2  -9   -6.85   10.55   0
 -14  -2   9   -3.77   15.47   0
  14   2  -9    7.17   10.88   0
  12  -2  -9  367.81   10.86   0
 -12   2   9  398.36   14.21   0
 -12  -2   9  362.02   15.15   0
  12   2  -9  360.26   14.82   0
  10   2  -9  470.70   13.59   0
  10  -2  -9  460.18   10.32   0
 -10   2   9  513.63   13.16   0
 -10  -2   9  452.93   14.80   0
  -8   2   9  105.90   11.81   0
  -8  -2   9  100.78   12.09   0
   8   2  -9   96.59    8.09   0
   8  -2  -9  115.13    8.59   0
   6  -2  -9 2149.35   18.99   0
  -6   2   9 2049.94   18.60   0
  -6  -2   9 1927.46   15.90   0
   6   2  -9 2062.62   17.51   0
  -4  -2   9  851.42   12.87   0
  -4   2   9  754.43   14.73   0
   4  -2  -9  867.95   15.12   0
   4   2  -9  862.29   12.71   0
  -2   2   9  198.90   10.05   0
   2  -2  -9  206.78    7.80   0
  -2  -2   9  162.34    9.48   0
   0  -2   9  708.86   11.47   0
   0   2   9  666.73    9.73   0
   2  -2   9  103.32    8.84   0
   2   2   9   85.67    8.88   0
   2   2   9   92.72    9.05   0
   4  -2   9  106.78    6.40   0
   4   2   9  112.39    8.85   0
   4   2   9   99.23    9.03   0
   6   2   9   43.15   10.58   0
   6  -2   9   66.81    7.35   0
   8   2   9    9.13   10.31   0
   8  -2   9   -4.87    7.07   0
  10   2   9   55.72   13.02   0
  10  -2   9   84.40   12.56   0
 -15   3   9   19.07   14.75   0
 -15  -3   9   26.01   11.03   0
  15  -3  -9   26.46   14.65   0
  15   3  -9   26.99   11.20   0
  13  -3  -9    7.79   12.36   0
 -13   3   9   -8.20   12.32   0
 -13  -3   9    7.32    9.27   0
  13   3  -9   14.32   12.92   0
  11   3  -9  416.76   14.75   0
  11  -3  -9  355.96   10.89   0
 -11   3   9  431.18   14.39   0
 -11  -3   9  397.57   15.95   0
   9   3  -9  228.91    8.69   0
  -9  -3   9  215.39   12.86   0
   9  -3  -9  227.59   11.91   0
  -9   3   9  257.14   12.29   0
  -7  -3   9   47.26    7.82   0
  -7   3   9   51.48    8.24   0
   7   3  -9   60.96    7.21   0
   7  -3  -9   50.23   11.55   0
   5  -3  -9  734.20   13.91   0
  -5   3   9  695.39   13.54   0
   5   3  -9  707.59   10.24   0
  -5  -3   9  669.33   12.50   0
   3  -3  -9  273.40   10.87   0
  -3  -3   9  224.64    7.71   0
  -3   3   9  268.32   10.61   0
   1  -3  -9  162.59    9.94   0
  -1   3   9  141.81    9.60   0
  -1  -3   9  135.20    6.81   0
   1   3   9  857.14   10.55   0
   1  -3   9  885.24   12.07   0
   1  -3   9  915.00   12.05   0
   3   3   9  151.44    9.14   0
   3   3   9  126.38    9.00   0
   3  -3   9  170.98    8.90   0
   5   3   9    7.94    8.26   0
   5   3   9   16.50    8.31   0
   5  -3   9   -0.67    8.18   0
   7   3   9  330.73   11.73   0
   7  -3   9  374.11   11.30   0
   9   3   9  127.81    9.58   0
   9  -3   9  150.35   12.50   0
  14   4  -9   21.44   15.32   0
  14  -4  -9    1.52   10.21   0
 -14   4   9    1.39   10.05   0
 -14  -4   9   -2.67   15.64   0
  12   4  -9  265.15   10.50   0
  12  -4  -9  233.87    9.72   0
 -12   4   9  268.13    9.77   0
 -12  -4   9  243.25   14.82   0
  10   4  -9  283.10   13.53   0
  10  -4  -9  295.16   13.79   0
 -10   4   9  289.15   10.60   0
 -10  -4   9  278.22   16.21   0
  -8  -4   9  301.37   13.17   0
   8   4  -9  334.25   11.14   0
   8  -4  -9  304.31    9.69   0
  -8   4   9  321.38   10.02   0
   6  -4  -9 1022.73   15.97   0
  -6   4   9  998.58   15.79   0
   6   4  -9 1015.76   13.46   0
  -6  -4   9  941.86   12.48   0
   4   4  -9  166.76    9.71   0
  -4  -4   9  167.12    7.57   0
  -4   4   9  188.45   11.22   0
   4  -4  -9  214.60    8.85   0
  -2  -4   9   39.00    8.68   0
   2  -4  -9   18.04    7.02   0
  -2   4   9   28.41    6.74   0
   0  -4   9  331.15    9.65   0
   0  -4   9  298.79    9.73   0
   0   4   9  300.61   10.24   0
   2  -4   9   77.53    8.49   0
   2   4   9   62.51    6.25   0
   4  -4   9   97.00    6.29   0
   4   4   9   86.38    8.70   0
   4   4   9   90.49    9.07   0
   6   4   9   64.82   10.58   0
   6  -4   9  108.94   10.95   0
   6   4   9   67.77   10.26   0
   8   4   9   64.64   10.67   0
   8  -4   9   55.74   10.20   0
  10  -4   9   25.56    8.79   0
  10   4   9   44.25   12.92   0
  15   5  -9   -8.16   14.95   0
 -15   5   9   13.77   13.81   0
  15  -5  -9    6.28   14.04   0
 -15  -5   9   21.20   14.85   0
  13   5  -9   53.11   12.29   0
  13  -5  -9   40.56    8.77   0
 -13   5   9   51.27    8.73   0
 -13  -5   9   67.21   13.33   0
  11   5  -9 1426.00   15.21   0
  11  -5  -9 1315.71   16.94   0
 -11   5   9 1482.88   17.23   0
 -11  -5   9 1448.89   20.46   0
  -9  -5   9  146.37   12.43   0
   9  -5  -9   17.51    7.36   0
   9   5  -9  137.84   10.31   0
  -9   5   9   22.96   10.67   0
  -7   5   9  130.73    8.87   0
  -7  -5   9  123.05    8.46   0
   7   5  -9  132.18    9.65   0
   7  -5  -9   97.21   11.88   0
  -5   5   9 2398.11   20.18   0
  -5  -5   9 1866.37   17.02   0
   5  -5  -9 2320.51   18.14   0
   5   5  -9 1925.37   14.44   0
  -3   5   9  249.66    9.08   0
  -3  -5   9  260.64   10.03   0
   3  -5  -9  263.99   11.38   0
  -1  -5   9   12.54    6.00   0
   1  -5  -9    0.53    9.00   0
  -1   5   9    5.19    9.10   0
   1  -5   9  993.32   12.05   0
   1   5   9  965.87   13.11   0
   3  -5   9   94.70    8.66   0
   3   5   9   88.12    8.94   0
   3   5   9   92.70    9.22   0
   5   5   9   26.45   10.22   0
   5   5   9   29.91   10.60   0
   5  -5   9   29.78   10.21   0
   7   5   9  398.30   12.36   0
   7  -5   9  391.33   11.36   0
   7   5   9  392.29    9.21   0
   9   5   9  108.70    9.90   0
   9  -5   9   57.20   12.54   0
  14   6  -9   11.21   14.62   0
  14  -6  -9   35.39   14.32   0
 -14   6   9   21.52   14.17   0
 -14  -6   9   20.24   11.01   0
  12   6  -9  194.09   12.56   0
  12  -6  -9  162.88    9.15   0
 -12   6   9  168.27    9.41   0
 -12  -6   9  181.47   14.50   0
  10  -6  -9  166.23   12.94   0
 -10   6   9  172.87    9.60   0
  10   6  -9  171.64   12.16   0
 -10  -6   9  163.31   15.89   0
   8   6  -9   84.93    9.30   0
   8  -6  -9   75.01   10.88   0
  -8  -6   9   96.74   12.00   0
  -8   6   9   82.21    8.26   0
  -6   6   9  893.59   15.24   0
   6  -6  -9  885.71   14.88   0
  -6  -6   9  718.36   13.79   0
   6   6  -9  755.76   12.27   0
  -4   6   9  178.52    8.92   0
  -4  -6   9  189.63    9.90   0
   4  -6  -9  184.10   11.96   0
  -2  -6   9   61.01    8.77   0
   2  -6  -9   58.52    9.71   0
  -2   6   9   51.48   10.10   0
   0  -6   9  237.36    9.23   0
   0  -6   9  222.39    9.40   0
   0   6   9  206.01   10.41   0
   2  -6   9   18.46    8.35   0
   2   6   9   29.84    8.81   0
   4   6   9   51.30   10.71   0
   4   6   9   47.70   10.42   0
   4  -6   9   45.88    7.37   0
   6   6   9  109.30   11.15   0
   6  -6   9  145.48    7.82   0
   6   6   9  137.19   10.28   0
   8   6   9    9.47   12.82   0
   8  -6   9   13.33    8.25   0
   8   6   9   15.91   11.49   0
  13  -7  -9   13.52   14.02   0
 -13   7   9  -18.81   10.24   0
 -13  -7   9    7.93   15.74   0
  13   7  -9    1.03   13.69   0
  11  -7  -9  346.74   10.19   0
 -11   7   9  378.15   13.44   0
 -11  -7   9  330.74   16.16   0
  11   7  -9  385.86   13.05   0
  -9  -7   9   35.28   15.32   0
   9  -7  -9   43.89    9.05   0
   9   7  -9   44.81   11.29   0
  -9   7   9   45.93   12.80   0
  -7  -7   9   46.79   10.65   0
   7  -7  -9    7.43   10.71   0
   7   7  -9   47.79    8.82   0
  -7   7   9   -9.57    7.72   0
  -5   7   9  858.63   15.11   0
   5  -7  -9  886.15   14.92   0
  -5  -7   9  799.07   13.67   0
  -3   7   9   34.53   10.82   0
   3  -7  -9   29.70   10.36   0
  -3  -7   9   33.23    8.98   0
  -1  -7   9   33.40    5.94   0
  -1  -7   9   35.86    8.61   0
  -1   7   9   38.90    9.99   0
   1  -7  -9   39.22    9.24   0
   1  -7   9  594.34   10.47   0
   1   7   9  587.77   12.32   0
   3   7   9  408.19   12.71   0
   3  -7   9  427.95   11.46   0
   3   7   9  412.38   12.73   0
   5   7   9   23.20   10.77   0
   5  -7   9   34.47   10.04   0
   5   7   9   26.40    9.76   0
   7   7   9   53.27   10.76   0
   7  -7   9   41.18   10.18   0
   7   7   9   48.16    9.78   0
   9   7   9   36.57   11.52   0
   9  -7   9   30.12    8.66   0
   9   7   9   24.97   15.95   0
  12   8  -9  243.45   13.95   0
  12  -8  -9  219.61   10.91   0
 -12   8   9  234.04   10.88   0
 -12  -8   9  216.67   17.25   0
  10  -8  -9  117.21   12.35   0
 -10   8   9  146.36   12.50   0
 -10  -8   9  120.12   15.86   0
  10   8  -9  116.35   11.25   0
  -8  -8   9   16.23   15.92   0
   8   8  -9   79.51   11.98   0
   8  -8  -9   50.17   12.60   0
  -8   8   9   47.69    8.94   0
  -6  -8   9  865.03   14.72   0
  -6   8   9  930.58   15.11   0
   6  -8  -9  878.45   12.39   0
  -4   8   9  379.66   10.28   0
  -4  -8   9  382.84   11.12   0
   4  -8  -9  395.29   10.32   0
  -2  -8   9  126.20    8.72   0
  -2   8   9  140.45   11.46   0
   2  -8  -9  131.63   10.47   0
  -2  -8   9  119.67    9.20   0
   0  -8   9  599.17    9.14   0
   0   8   9  636.88   13.53   0
   0  -8   9  641.90   10.78   0
   2  -8   9   33.00   10.22   0
   2   8   9   35.82   11.09   0
   4   8   9   43.26   10.74   0
   4  -8   9   46.91    7.18   0
   4   8   9   47.54   10.29   0
   6   8   9   38.17   10.32   0
   6  -8   9   29.86    7.04   0
   6   8   9   37.32   12.10   0
   8   8   9    9.32   11.39   0
   8   8   9   -1.64   12.66   0
   8  -8   9   -4.09   12.04   0
 -13   9   9  256.59   14.70   0
  13  -9  -9  200.42   10.96   0
 -13  -9   9  218.98   16.91   0
  13   9  -9  274.40   14.02   0
 -11   9   9  116.79   14.24   0
  11  -9  -9  124.40   14.24   0
  11   9  -9  118.36   15.26   0
 -11  -9   9  127.80   17.41   0
  -9  -9   9  135.75   16.14   0
  -9   9   9  156.96    9.41   0
   9  -9  -9  166.44   12.83   0
  -7  -9   9  443.17   15.97   0
  -7   9   9  482.15   14.59   0
   7  -9  -9  463.56   14.53   0
  -5  -9   9  140.71   12.37   0
   5  -9  -9   39.30   13.31   0
  -5   9   9   45.37   13.42   0
  -3   9   9  396.26   12.98   0
  -3  -9   9  386.58    9.97   0
   3  -9  -9  410.97   12.47   0
  -3  -9   9  363.43    8.62   0
  -1   9   9  427.22   13.39   0
  -1  -9   9  421.96   10.56   0
   1  -9  -9  461.00   12.80   0
  -1  -9   9  451.99   10.96   0
   1  -9   9   27.29   10.03   0
   1   9   9    9.07   11.58   0
   3  -9   9   69.90    7.34   0
   3   9   9   67.44   10.75   0
   3   9   9   72.26   13.39   0
   5   9   9  394.29   12.80   0
   5   9   9  386.34   12.76   0
   5  -9   9  402.07   11.24   0
   7   9   9    3.07   12.66   0
   7  -9   9    5.83    8.36   0
   7   9   9    4.34   14.41   0
 -12  10   9   51.76   13.59   0
  12  10  -9   40.93   12.34   0
  12 -10  -9   31.19    9.93   0
 -12 -10   9   41.85   15.35   0
 -10  10   9   11.05   10.05   0
  10 -10  -9   -5.44   14.01   0
 -10 -10   9   16.25   19.83   0
  -8 -10   9    6.52   14.78   0
  -8  10   9    9.63    8.28   0
   8 -10  -9   23.98   11.91   0
  -6 -10   9    9.69   12.34   0
  -6  10   9   12.98   12.48   0
   6 -10  -9   19.05   12.72   0
  -4 -10   9    1.72   10.00   0
  -4 -10   9   12.76   11.08   0
   4 -10  -9   17.56   12.98   0
  -4  10   9   -7.28   13.20   0
  -2  10   9   92.72   13.72   0
  -2 -10   9   76.67   11.52   0
   2 -10  -9   93.86   12.32   0
  -2 -10   9   89.98    7.59   0
   0 -10   9    4.55    9.92   0
   0  10   9   11.26   12.42   0
   0 -10   9    9.22   10.55   0
   2  10   9   16.13   10.22   0
   2 -10   9    0.49    9.86   0
   2  10   9    9.92   11.52   0
   4  10   9   -5.63   12.40   0
   4 -10   9    3.99    9.69   0
   4  10   9   -3.95   13.08   0
   6  10   9   -3.17   15.69   0
   6 -10   9   -6.70    8.40   0
   6  10   9    6.73   12.32   0
 -11  11   9   68.91    9.58   0
  11 -11  -9   37.98   13.93   0
 -11 -11   9   52.06   15.38   0
  -9  11   9  161.81   14.34   0
   9 -11  -9  181.94   14.53   0
  -9 -11   9  140.42   19.22   0
  -7 -11   9  489.39   17.48   0
  -7  11   9  551.03   14.00   0
   7 -11  -9  499.75   11.17   0
  -7 -11   9  543.66   13.15   0
  -5 -11   9  232.09   11.09   0
   5 -11  -9  217.48   10.43   0
  -5  11   9  228.82   13.23   0
  -5 -11   9  209.67   13.15   0
  -3 -11   9   85.81   10.19   0
  -3 -11   9   82.26   11.24   0
  -3  11   9   85.37   12.66   0
   3 -11  -9   71.47   13.09   0
  -1  11   9  773.09   19.95   0
  -1 -11   9  739.60   12.89   0
  -1 -11   9  742.68   13.67   0
   1 -11  -9  746.92   15.37   0
   1  11   9   14.27   12.52   0
   1 -11   9   26.38    6.98   0
   3  11   9  159.98   13.94   0
   3  11   9  138.81   16.40   0
   3 -11   9   21.23    7.15   0
   5  11   9  133.72   16.59   0
   5 -11   9  138.58   12.34   0
   5  11   9  151.20   18.30   0
 -10  12   9   80.28   14.21   0
  10 -12  -9   95.23    9.95   0
 -10 -12   9   96.39   19.69   0
 -10 -12   9  110.95   14.84   0
  -8 -12   9   46.74   11.99   0
  -8 -12   9   28.99   18.14   0
  -8  12   9   41.93    9.98   0
   8 -12  -9   35.73    9.92   0
  -6 -12   9  216.01   11.19   0
   6 -12  -9  198.04   13.08   0
  -6 -12   9  200.04   17.06   0
  -6  12   9  208.27   12.91   0
  -4 -12   9  222.99   13.59   0
  -4 -12   9  195.68   13.88   0
   4 -12  -9  220.48   13.59   0
  -4  12   9  251.48   12.92   0
  -2 -12   9   43.52    9.89   0
  -2 -12   9   25.52   10.82   0
   2 -12  -9    1.56   11.54   0
  -2  12   9    5.24   11.84   0
   0 -12   9  127.95   10.68   0
   0 -12   9  125.07   10.18   0
   0  12   9  137.83   13.28   0
   2  12   9   49.71   12.78   0
   2 -12   9   44.30    9.96   0
   2  12   9   58.94   16.04   0
   4  12   9   29.47   19.32   0
   4  12   9   21.90   18.25   0
   4 -12   9   22.22    8.58   0
  -9 -13   9    9.03   14.21   0
  -9  13   9   20.26   13.40   0
  -9 -13   9    9.22   22.25   0
   9 -13  -9   28.02    9.46   0
   7 -13  -9   74.18   14.25   0
  -7 -13   9   83.16   14.70   0
  -7 -13   9   52.48   22.51   0
  -7  13   9   64.09   14.02   0
  -5 -13   9   81.49   12.19   0
   5 -13  -9   87.30   14.93   0
  -5  13   9   76.15   13.79   0
  -5 -13   9   71.22   14.96   0
   3 -13  -9   31.18   12.30   0
  -3 -13   9   36.16    9.88   0
  -3 -13   9   29.45   11.11   0
  -3  13   9   39.90   14.08   0
  -1 -13   9   16.98   10.91   0
  -1  13   9    4.74   15.07   0
  -1 -13   9    0.82   10.47   0
   1 -13   9   87.41   13.09   0
   1 -13   9  122.66    8.83   0
   1  13   9  116.05   18.24   0
   1  13   9  118.42   16.28   0
   3  13   9   16.23   19.86   0
   3 -13   9    2.57   11.97   0
   3  13   9   19.12   21.89   0
   6 -14  -9  138.37   14.70   0
  -6 -14   9  137.47   15.52   0
  -6 -14   9  114.50   21.16   0
  -6  14   9  143.29   10.09   0
  -4 -14   9   64.87   14.13   0
  -4 -14   9   51.29   14.71   0
  -4  14   9   57.44   13.61   0
   4 -14  -9   59.57   14.87   0
  -2 -14   9   19.46   11.89   0
   2 -14  -9   16.29   16.88   0
  -2  14   9   16.69   13.79   0
  -2 -14   9   10.76   12.94   0
   0 -14   9   20.86   11.85   0
   0 -14   9   22.79   12.64   0
   0  14   9   35.91   19.39   0
   2  14   9   16.35   23.83   0
   2  14   9   -1.30   22.28   0
   2 -14   9   41.01    8.51   0
  -3 -15   9    4.63   13.48   0
  -3 -15   9   21.44   11.87   0
  -3  15   9   10.27   13.26   0
   3 -15  -9   -0.65   14.10   0
  -1 -15   9   19.24   12.49   0
  -1 -15   9   18.73   11.86   0
  -1  15   9   29.33   15.42   0
 -14   0  10   61.60   15.30   0
  14   0 -10   20.71   15.41   0
 -12   0  10 1603.22   15.84   0
  12   0 -10 1486.61   18.82   0
  10   0 -10   46.51    9.74   0
 -10   0  10   30.17    8.47   0
  -8   0  10  411.36   10.18   0
   8   0 -10  418.27    9.98   0
  -6   0  10 3863.19   22.15   0
   6   0 -10 4201.70   22.72   0
   4   0 -10 1772.61   16.00   0
  -4   0  10 1702.39   15.59   0
  -2   0  10  919.22   12.49   0
   0   0  10  393.34   10.15   0
   2   0  10 1550.34   12.21   0
   2   0  10 1616.90   12.51   0
   4   0  10   83.85    6.29   0
   6   0  10  193.58   10.79   0
   8   0  10  282.89    8.42   0
  10   0  10    6.63   12.42   0
 -15   1  10   21.37   14.89   0
 -15  -1  10   33.86   14.99   0
  15  -1 -10   17.24   14.75   0
  15   1 -10  -11.18   15.57   0
 -13   1  10  203.23   13.28   0
 -13  -1  10  233.65   10.26   0
  13  -1 -10  199.69   13.39   0
  13   1 -10  203.73   13.98   0
  11   1 -10   40.90   13.56   0
  11  -1 -10   54.79    9.63   0
 -11   1  10   70.62   13.63   0
 -11  -1  10   48.45   13.93   0
   9  -1 -10  184.47   12.11   0
  -9   1  10  213.52   12.16   0
  -9  -1  10  231.65   12.35   0
   9   1 -10  217.59    8.81   0
  -7   1  10  453.96   12.78   0
   7  -1 -10  522.39   13.01   0
  -7  -1  10  463.93   10.10   0
   7   1 -10  535.27   12.44   0
   5   1 -10   39.47    9.32   0
  -5   1  10   22.28    9.86   0
  -5  -1  10   26.83    9.41   0
   5  -1 -10   25.73    7.23   0
   3   1 -10  224.84    9.90   0
  -3   1  10  201.22   10.11   0
   3  -1 -10  208.28    8.00   0
  -3  -1  10  214.23    7.62   0
  -1  -1  10  219.91    9.50   0
  -1   1  10  257.61    9.88   0
   1  -1  10   19.68    8.45   0
   1  -1  10    6.03    5.95   0
   1   1  10    1.48    8.47   0
   3  -1  10  165.78    9.27   0
   3   1  10  179.81    8.98   0
   3   1  10  182.73    9.23   0
   5   1  10   88.43   10.51   0
   5  -1  10   76.38   10.74   0
   7   1  10   -1.79    7.09   0
   7  -1  10   10.15    7.12   0
   9   1  10    5.85   12.48   0
   9  -1  10  -19.04   12.35   0
 -14   2  10   18.03   10.41   0
 -14  -2  10   14.43   10.83   0
  14  -2 -10   -9.37   14.55   0
  14   2 -10   12.75   15.66   0
  12   2 -10  381.17   11.35   0
 -12   2  10  403.29   10.92   0
  12  -2 -10  369.27   14.19   0
 -12  -2  10  440.70   14.98   0
 -10  -2  10  420.71   12.21   0
  10   2 -10  400.75   11.27   0
  10  -2 -10  386.39   15.28   0
 -10   2  10  427.93   11.83   0
   8  -2 -10   28.42   11.23   0
  -8   2  10   23.79    8.03   0
  -8  -2  10   22.91    7.84   0
   8   2 -10   21.21   10.07   0
  -6   2  10  534.63   12.92   0
   6   2 -10  554.84   11.85   0
   6  -2 -10  600.10   13.29   0
  -6  -2  10  541.89   12.09   0
  -4  -2  10  226.94    9.99   0
   4  -2 -10  261.01   10.94   0
  -4   2  10  249.17   10.68   0
   4   2 -10  238.55   10.01   0
  -2   2  10   51.50    8.95   0
   2  -2 -10   55.59    9.34   0
  -2  -2  10   43.61    8.85   0
   0  -2  10  778.31   11.39   0
   0   2  10  794.94   11.78   0
   2  -2  10  296.65    9.67   0
   2   2  10  247.13    7.60   0
   2  -2  10  290.81    9.61   0
   2   2  10  240.04    9.52   0
   4  -2  10   -5.41    8.39   0
   4   2  10   -0.88    8.23   0
   4   2  10   18.38    5.88   0
   6   2  10   65.34   10.50   0
   6  -2  10   44.61   10.37   0
   8   2  10  175.07   10.99   0
   8  -2  10  157.84    7.84   0
  10   2  10   46.75   12.60   0
  10  -2  10   54.36   12.47   0
  15   3 -10  107.91   15.84   0
 -15   3  10  114.51   15.03   0
 -15  -3  10  134.55   15.82   0
  15  -3 -10   82.73   14.94   0
  13   3 -10  752.02   16.19   0
 -13   3  10  833.64   15.21   0
  13  -3 -10  716.61   11.94   0
 -13  -3  10  773.57   16.40   0
  11   3 -10  268.34   14.16   0
  11  -3 -10  182.68   13.64   0
 -11   3  10  208.71   10.25   0
 -11  -3  10  266.87   11.55   0
   9   3 -10  206.80   11.03   0
  -9   3  10  238.02   12.22   0
   9  -3 -10  226.02   12.05   0
  -9  -3  10  236.76   12.66   0
   7   3 -10 1089.31   13.87   0
   7  -3 -10 1115.69   15.53   0
  -7   3  10 1042.97   13.10   0
  -7  -3  10 1008.24   12.53   0
   5   3 -10  283.66   10.23   0
  -5   3  10  256.92   11.63   0
   5  -3 -10  294.13   11.85   0
  -5  -3  10  268.61    8.20   0
  -3  -3  10  783.40   10.20   0
   3  -3 -10 1066.60   13.67   0
  -3   3  10  986.13   13.35   0
  -1   3  10  492.88   11.10   0
  -1  -3  10  465.84   10.52   0
   1  -3  10   13.13    8.39   0
   1   3  10   20.26    8.55   0
   1  -3  10   19.38    8.59   0
   3   3  10  920.59   10.52   0
   3  -3  10 1050.17   12.00   0
   3   3  10  857.31   10.03   0
   5  -3  10  486.71    9.27   0
   5   3  10  513.57   12.33   0
   5   3  10  491.23   11.94   0
   7   3  10    8.67   10.08   0
   7  -3  10   -2.73   10.00   0
   9   3  10   85.13   12.72   0
   9  -3  10   96.85   12.27   0
  14   4 -10  337.55   12.51   0
 -14   4  10  379.43   15.69   0
  14  -4 -10  318.31   15.54   0
 -14  -4  10  366.69   17.12   0
  12   4 -10   34.99    9.22   0
  12  -4 -10   34.97    8.89   0
 -12   4  10   38.07   12.37   0
 -12  -4  10   42.95   13.95   0
 -10  -4  10  118.92   14.97   0
  10   4 -10  124.88   12.64   0
  10  -4 -10  104.10    9.68   0
 -10   4  10  157.80   13.57   0
   8   4 -10 1579.79   15.61   0
  -8   4  10 1533.13   17.08   0
  -8  -4  10 1514.69   15.43   0
   8  -4 -10 1504.75   14.55   0
   6   4 -10   84.57    6.83   0
  -6   4  10   65.49   11.38   0
   6  -4 -10   82.94   11.57   0
  -6  -4  10   70.71   10.18   0
  -4  -4  10   29.81    9.12   0
  -4   4  10   56.38    9.94   0
   4  -4 -10   35.20   10.24   0
  -2  -4  10 1952.68   15.21   0
   2  -4 -10 1969.61   15.61   0
  -2   4  10 1983.11   16.78   0
   0   4  10   -4.66    8.66   0
   0  -4  10    0.35    8.25   0
   0  -4  10    6.78    8.17   0
   2   4  10    0.64    8.42   0
   2  -4  10    5.23    8.35   0
   2   4  10   -4.13    8.66   0
   4   4  10  656.22   13.01   0
   4  -4  10  768.66   10.25   0
   4   4  10  627.08   12.62   0
   6   4  10  138.30   10.61   0
   6   4  10  143.30   10.90   0
   6  -4  10  133.61   10.54   0
   8   4  10   -4.09   12.53   0
   8  -4  10   10.44   12.03   0
   8   4  10   -7.82   11.89   0
  13   5 -10   20.81   14.68   0
  13  -5 -10   49.87   14.41   0
 -13   5  10   35.03   10.36   0
 -13  -5  10   26.50   11.60   0
  11   5 -10   15.59   12.26   0
  11  -5 -10    8.92   12.35   0
 -11   5  10   32.01   12.40   0
 -11  -5  10    8.34   14.98   0
  -9  -5  10   25.97   14.47   0
   9  -5 -10   23.68   13.05   0
  -9   5  10    8.07   13.46   0
   9   5 -10   43.69   11.37   0
   7  -5 -10  -17.56   11.40   0
  -7  -5  10   -1.83    7.14   0
  -7   5  10    4.41   11.47   0
   7   5 -10   10.46    8.78   0
  -5  -5  10   14.90    9.26   0
  -5   5  10   12.55   10.79   0
   5  -5 -10   12.74    7.67   0
   3  -5 -10   32.17    9.92   0
  -3   5  10   33.34   10.02   0
  -3  -5  10   35.29    6.31   0
   1  -5 -10    9.42    6.26   0
  -1  -5  10    2.49    8.40   0
  -1   5  10   -5.07    6.41   0
  -1  -5  10   -5.90    8.34   0
   1  -5  10    0.63    5.79   0
   1   5  10   -3.11    6.10   0
   1  -5  10   -3.99    5.97   0
   3  -5  10   32.12    8.17   0
   3   5  10   22.32    8.63   0
   3   5  10   16.41    8.34   0
   5   5  10   13.72    7.57   0
   5  -5  10    3.12   10.20   0
   5   5  10   19.01    7.20   0
   7   5  10   22.37   10.31   0
   7  -5  10    3.94    9.97   0
   7   5  10    4.41    9.78   0
   9   5  10  -26.32   12.93   0
   9  -5  10  -15.74   12.04   0
   9   5  10   -5.85   11.29   0
  14   6 -10  436.00   16.43   0
 -14   6  10  411.06   11.71   0
  14  -6 -10  428.31   15.59   0
 -14  -6  10  390.35   13.77   0
  12  -6 -10  142.57    9.07   0
 -12   6  10  174.06    9.40   0
  12   6 -10  157.52   12.44   0
 -12  -6  10  164.26   14.61   0
 -10  -6  10   40.34   14.61   0
  10   6 -10   56.96   11.33   0
  10  -6 -10   50.31   12.41   0
 -10   6  10   49.55    9.05   0
  -8  -6  10 1215.71   15.69   0
   8  -6 -10 1139.90   18.02   0
  -8   6  10 1231.09   15.24   0
   8   6 -10 1262.28   15.66   0
   6   6 -10  143.78    7.09   0
  -6   6  10  160.90    8.94   0
   6  -6 -10  163.79   11.57   0
  -6  -6  10  117.28    7.78   0
  -4   6  10   20.69   10.65   0
  -4  -6  10   19.14    6.42   0
   4  -6 -10   21.19   10.47   0
   2  -6 -10 1695.65   16.28   0
  -2  -6  10 1553.98   14.40   0
  -2   6  10 1559.52   15.97   0
   0  -6  10    8.05    5.84   0
   0  -6  10    8.18    8.38   0
   0   6  10   14.13    8.91   0
   2  -6  10   -3.88    8.07   0
   2   6  10    1.31    6.00   0
   4  -6  10  743.83    9.91   0
   4   6  10  776.87   13.75   0
   4   6  10  746.31   13.41   0
   6   6  10    1.68   10.61   0
   6  -6  10    7.89    7.08   0
   6   6  10   13.68    9.43   0
   8   6  10   20.74   11.55   0
   8   6  10   29.50    9.20   0
   8  -6  10    5.54   11.79   0
 -13   7  10  435.42   15.71   0
  13  -7 -10  459.84   11.59   0
 -13  -7  10  424.07   18.27   0
  13   7 -10  450.21   15.89   0
  11   7 -10   64.95   11.29   0
 -11   7  10   51.68   12.38   0
  11  -7 -10   70.29    8.77   0
 -11  -7  10   70.29   14.98   0
   9   7 -10  225.38   11.94   0
  -9  -7  10  225.98   15.59   0
   9  -7 -10  217.42   13.79   0
  -9   7  10  233.08   13.57   0
   7  -7 -10  768.71   16.01   0
  -7  -7  10  613.50   15.54   0
  -7   7  10  693.17   16.33   0
  -5  -7  10   31.66    9.16   0
  -5   7  10   24.67    7.93   0
   5  -7 -10   43.18   11.07   0
   3  -7 -10  192.62   10.88   0
  -3   7  10  192.23   11.25   0
  -3  -7  10  183.05    9.58   0
  -1  -7  10  518.21   10.33   0
  -1  -7  10  488.34   10.64   0
   1  -7 -10  518.93   11.66   0
  -1   7  10  484.22   12.10   0
   1  -7  10   18.78    5.70   0
   1   7  10   13.85    8.75   0
   1  -7  10   21.77    5.92   0
   3   7  10  409.93   12.51   0
   3  -7  10  438.12   11.39   0
   3   7  10  396.15   12.38   0
   5   7  10  283.43   11.92   0
   5  -7  10  288.58    8.44   0
   5   7  10  305.13   11.33   0
   7   7  10   70.94   11.57   0
   7   7  10   69.84   15.96   0
   7  -7  10   29.79   11.81   0
  12   8 -10   31.54   13.09   0
 -12   8  10   53.69   10.15   0
  12  -8 -10   26.35    9.99   0
 -12  -8  10   15.83   16.75   0
 -10  -8  10   65.96   15.08   0
  10   8 -10   58.56   10.73   0
 -10   8  10   58.21   12.19   0
  10  -8 -10   36.44   12.10   0
  -8  -8  10   21.68   13.67   0
  -8   8  10   11.00   12.61   0
   8  -8 -10    7.95    8.96   0
   6  -8 -10  160.33   10.14   0
  -6  -8  10  178.38   12.62   0
  -6   8  10  177.67   14.38   0
  -4   8  10  166.13   11.53   0
  -4  -8  10  161.17    9.98   0
   4  -8 -10  176.23    8.64   0
   2  -8 -10   21.39    9.47   0
  -2   8  10   20.33   10.28   0
  -2  -8  10   19.47    8.66   0
  -2  -8  10   28.03    8.14   0
   0  -8  10  192.55   11.30   0
   0  -8  10  209.84    8.03   0
   0   8  10  201.24   12.79   0
   2  -8  10  103.88   10.48   0
   2   8  10  121.75   11.19   0
   2   8  10  117.14   11.01   0
   4   8  10   74.69   10.93   0
   4  -8  10   61.19   10.04   0
   4   8  10   71.60   10.35   0
   6   8  10   72.05   12.60   0
   6  -8  10   39.77   11.89   0
   6   8  10   64.23   11.96   0
   8   8  10   39.70   11.55   0
   8   8  10   26.03   12.88   0
   8  -8  10   29.07    8.55   0
  11   9 -10  121.41   12.68   0
 -11   9  10  124.98   14.38   0
  11  -9 -10  110.63   14.29   0
 -11  -9  10   95.46   17.91   0
  -9  -9  10   60.67   14.99   0
  -9   9  10  101.76    8.64   0
   9  -9 -10   80.13   12.19   0
   7  -9 -10  474.06   14.75   0
  -7  -9  10  449.79   15.23   0
  -7   9  10  484.83   14.38   0
  -5  -9  10   43.37   11.50   0
   5  -9 -10   33.75   13.04   0
  -5   9  10   31.61   13.35   0
  -3   9  10  231.59   14.34   0
   3  -9 -10  218.41   13.40   0
  -3  -9  10  209.61   11.89   0
  -3  -9  10  221.37   10.98   0
  -1  -9  10  160.25   11.22   0
  -1  -9  10  187.17   10.52   0
  -1   9  10  169.29   13.56   0
   1  -9 -10  160.19    9.09   0
   1  -9  10   74.75   10.74   0
   1  -9  10   67.02   10.23   0
   1   9  10   65.96   11.44   0
   3   9  10   81.97   10.59   0
   3  -9  10   91.40   10.25   0
   3   9  10   64.85   13.26   0
   5   9  10   39.03   10.20   0
   5   9  10   46.40   13.33   0
   5  -9  10   32.48   10.99   0
   7   9  10    7.84   12.61   0
   7  -9  10   -7.15    8.38   0
   7   9  10    4.40   11.94   0
 -12  10  10  505.58   15.48   0
  12 -10 -10  472.99   15.15   0
 -12 -10  10  416.67   22.75   0
 -10  10  10   59.52   10.18   0
  10 -10 -10   51.78   14.07   0
 -10 -10  10   49.63   18.34   0
  -8 -10  10  220.17   15.43   0
  -8  10  10  207.77    9.64   0
   8 -10 -10  228.54   12.88   0
   6 -10 -10  623.65   15.54   0
  -6 -10  10  613.67   15.66   0
  -6  10  10  663.01   15.34   0
  -4 -10  10  353.21   11.49   0
  -4 -10  10  337.56   12.54   0
   4 -10 -10  279.68   14.32   0
  -4  10  10  291.51   14.66   0
   2 -10 -10  213.56   12.86   0
  -2  10  10  227.12   13.95   0
  -2 -10  10  227.56   11.43   0
  -2 -10  10  210.77    8.01   0
   0 -10  10  299.85   11.00   0
   0 -10  10  324.83   11.56   0
   0  10  10  322.31   14.04   0
   2 -10  10  355.11   11.09   0
   2  10  10  332.24   16.01   0
   2  10  10  338.80   12.53   0
   4  10  10   93.58   11.98   0
   4 -10  10   37.53    7.00   0
   4  10  10   87.69   11.36   0
   6  10  10   70.59   16.00   0
   6 -10  10   95.99    8.69   0
   6  10  10  107.80   13.01   0
 -11  11  10   31.59   13.44   0
  11 -11 -10   20.73   13.24   0
 -11 -11  10   13.61   20.22   0
  -9 -11  10   40.64   22.24   0
  -9  11  10   61.04   13.91   0
   9 -11 -10   45.68   10.03   0
   7 -11 -10    1.59   12.24   0
  -7 -11  10   19.11   13.20   0
  -7  11  10   44.20   11.77   0
  -7 -11  10   13.91    9.89   0
  -5 -11  10   -3.07    9.70   0
   5 -11 -10    6.94   12.56   0
  -5  11  10   11.57   12.27   0
  -5 -11  10    9.62   11.32   0
  -3 -11  10    9.63    6.87   0
   3 -11 -10   21.44   12.15   0
  -3 -11  10    8.31   10.87   0
  -3  11  10    7.22   12.31   0
  -1  11  10    9.73   15.33   0
   1 -11 -10    3.94   11.49   0
  -1 -11  10   14.15    7.03   0
  -1 -11  10    7.30   10.59   0
   1 -11  10    1.98   10.35   0
   1  11  10    9.86   15.01   0
   1 -11  10    5.63    9.75   0
   3  11  10   64.44   12.66   0
   3 -11  10   19.77   11.83   0
   3  11  10   75.22   14.69   0
   5  11  10   -1.46   15.52   0
   5 -11  10    0.44   11.67   0
   5  11  10   -4.09   16.35   0
 -10  12  10   15.74   13.58   0
  10 -12 -10   38.91    9.46   0
 -10 -12  10   35.78   21.11   0
  -8 -12  10    3.20   21.54   0
  -8  12  10   17.95    9.47   0
  -8 -12  10   13.59   14.14   0
   8 -12 -10   19.53   13.92   0
  -6 -12  10  135.81   12.56   0
   6 -12 -10  120.43   15.31   0
  -6 -12  10  147.63   14.46   0
  -6  12  10  124.17   10.60   0
  -4 -12  10   29.96   11.89   0
  -4 -12  10   28.96   13.56   0
  -4  12  10   39.26   11.74   0
   4 -12 -10   21.82   12.48   0
  -2 -12  10   25.17   10.58   0
  -2 -12  10   30.51    9.86   0
   2 -12 -10    7.76   11.48   0
  -2  12  10   13.21   12.08   0
   0 -12  10  119.55    9.97   0
   0 -12  10  104.06   10.61   0
   0  12  10  111.18   16.06   0
   2  12  10   92.73   15.75   0
   2  12  10  109.92   15.94   0
   2 -12  10   83.32    8.73   0
   4  12  10    6.10   18.13   0
   4  12  10    2.67   15.13   0
   4 -12  10    5.22   11.53   0
  -7 -13  10  288.80   13.39   0
   7 -13 -10  264.20   15.20   0
  -7 -13  10  235.32   18.86   0
  -7  13  10  289.87   14.69   0
  -5 -13  10   40.00   11.81   0
   5 -13 -10   39.34   14.81   0
  -5  13  10   40.22   13.61   0
  -5 -13  10   33.29   17.45   0
  -3 -13  10  196.39   12.43   0
  -3 -13  10  189.10   14.18   0
   3 -13 -10  175.33   15.22   0
  -3  13  10  205.39   14.70   0
  -1 -13  10  150.03   12.53   0
  -1 -13  10  133.79   13.22   0
  -1  13  10  158.68   15.33   0
   1 -13  10    9.86    8.28   0
   1 -13  10    3.81   12.41   0
   1  13  10   48.82   18.15   0
   1  13  10   67.53   15.57   0
   3  13  10  152.65   19.24   0
   3 -13  10  177.14    9.03   0
   3  13  10   14.37   16.94   0
  -6 -14  10   14.87   14.02   0
   6 -14 -10    7.00   14.16   0
  -6 -14  10    2.65   19.38   0
  -6  14  10   -5.57   13.06   0
   4 -14 -10    3.81   14.34   0
  -4 -14  10   14.79   16.71   0
  -4 -14  10   -0.42   11.65   0
  -4  14  10    7.53   13.35   0
   2 -14 -10  117.59   14.21   0
  -2 -14  10  120.59   12.40   0
  -2  14  10  121.73   17.26   0
  -2 -14  10  119.52   13.32   0
   0 -14  10   25.97   12.80   0
   0 -14  10   25.12   11.94   0
   0  14  10    8.08   13.55   0
  14   0 -11    7.40   10.72   0
 -14   0  11    2.06   14.72   0
  12   0 -11   -5.27   13.15   0
 -12   0  11    5.17    9.15   0
 -10   0  11   16.60   13.74   0
  10   0 -11    2.52   13.21   0
  -8   0  11   10.44   10.68   0
   8   0 -11    3.68   10.39   0
   6   0 -11  -16.00    9.90   0
  -6   0  11    0.19    9.83   0
   4   0 -11   -3.80    6.65   0
  -4   0  11   -1.85    8.92   0
  -2   0  11   11.16    8.70   0
   0   0  11    0.19    5.89   0
   2   0  11  -12.19    8.42   0
   2   0  11  -11.89    8.62   0
   4   0  11    4.31   10.34   0
   4   0  11  -10.17    7.38   0
   6   0  11    7.22    7.03   0
   8   0  11   -9.74   12.05   0
 -15   1  11  556.18   16.80   0
 -15  -1  11  590.77   17.49   0
  15  -1 -11  525.11   12.88   0
  15   1 -11  558.08   17.60   0
  13   1 -11   46.29    9.81   0
 -13   1  11   -5.10   12.32   0
 -13  -1  11   39.89   13.11   0
  13  -1 -11  -12.51   12.79   0
  11  -1 -11    5.07   13.59   0
  11   1 -11    5.03   13.10   0
 -11   1  11   23.36   13.48   0
 -11  -1  11    9.63   13.76   0
  -9   1  11 1185.51   15.88   0
  -9  -1  11 1194.50   15.93   0
   9  -1 -11 1258.03   13.48   0
   9   1 -11 1280.39   15.45   0
  -7   1  11   63.71   10.62   0
  -7  -1  11   68.22   10.45   0
   7  -1 -11   93.20    7.91   0
   7   1 -11   83.22   10.08   0
   5  -1 -11   61.36    7.21   0
  -5   1  11   65.07    7.03   0
  -5  -1  11   69.15    9.42   0
   5   1 -11   62.04    9.41   0
  -3   1  11  628.12    9.57   0
   3  -1 -11  692.75   11.98   0
  -3  -1  11  649.59    9.42   0
  -1  -1  11    5.72    8.47   0
  -1   1  11    4.44    8.60   0
   1  -1  11  112.94    6.65   0
   1   1  11   80.34    6.53   0
   1  -1  11  111.56    8.93   0
   3   1  11  814.99    9.81   0
   3  -1  11  859.72   11.45   0
   3  -1  11  794.40    9.42   0
   3   1  11  826.93   11.33   0
   5   1  11    3.80   10.17   0
   5   1  11    8.89   10.12   0
   5  -1  11   12.07    7.20   0
   7   1  11    9.47   10.03   0
   7  -1  11   -0.34   10.01   0
   9   1  11   45.63   12.64   0
   9  -1  11   80.92   12.32   0
  14   2 -11  199.94   16.44   0
 -14   2  11  251.69   15.26   0
 -14  -2  11  246.39   11.87   0
  14  -2 -11  214.50   11.56   0
  12   2 -11   31.32   13.02   0
 -12   2  11    1.76    9.00   0
 -12  -2  11   17.34   13.43   0
  12  -2 -11   -0.49    9.00   0
  10  -2 -11  485.00   15.28   0
 -10  -2  11  458.04   12.06   0
  10   2 -11  475.68   14.51   0
 -10   2  11  487.22   15.64   0
  -8   2  11  565.19   13.44   0
   8  -2 -11  586.18   13.64   0
  -8  -2  11  540.26   13.14   0
   8   2 -11  608.21   12.49   0
  -6   2  11  476.36   12.24   0
   6   2 -11  526.51   11.54   0
  -6  -2  11  478.12   11.58   0
   6  -2 -11  541.14   12.76   0
  -4  -2  11  751.40   10.17   0
   4  -2 -11  796.10   13.98   0
  -4   2  11  786.60   10.58   0
   4   2 -11  846.55   12.21   0
  -2   2  11  454.95   10.69   0
   2  -2 -11  500.37   11.23   0
  -2  -2  11  366.16    8.05   0
   0  -2  11   59.90    8.70   0
   0   2  11   51.62    8.75   0
   2  -2  11  521.29    8.32   0
   2  -2  11  508.69   10.15   0
   2   2  11  397.81    9.97   0
   2   2  11  438.31    8.37   0
   4   2  11   49.79    7.68   0
   4  -2  11   48.51   10.36   0
   4   2  11   44.17    7.63   0
   6   2  11   15.64    7.49   0
   6  -2  11   24.41   10.09   0
   6   2  11   16.85   10.08   0
   8   2  11   74.81    9.05   0
   8  -2  11   85.61   12.27   0
  15   3 -11    1.29   14.97   0
 -15   3  11   10.04    9.90   0
 -15  -3  11   14.17   14.93   0
  15  -3 -11   16.01   13.93   0
  13   3 -11  192.02   14.07   0
 -13   3  11  215.97   13.10   0
 -13  -3  11  213.93   14.24   0
  13  -3 -11  191.49    9.52   0
 -11  -3  11  370.43   15.72   0
  11   3 -11  387.69   14.01   0
 -11   3  11  313.73   14.13   0
  11  -3 -11  261.79   14.04   0
   9  -3 -11    0.89    9.46   0
  -9  -3  11    7.76   13.73   0
  -9   3  11    6.32   13.75   0
   9   3 -11   -5.27   12.22   0
  -7   3  11   27.28   10.98   0
   7  -3 -11   43.46   10.99   0
   7   3 -11   35.95    6.74   0
  -7  -3  11   31.86   10.03   0
   5   3 -11  232.48    9.78   0
  -5   3  11  206.00   10.70   0
   5  -3 -11  231.97   11.17   0
  -5  -3  11  192.24   10.22   0
   3  -3 -11   71.42    9.64   0
  -3  -3  11   59.70    6.44   0
  -3   3  11   84.37    9.47   0
  -1   3  11  325.47   10.21   0
  -1  -3  11  336.73    9.87   0
   1  -3  11  119.49    8.96   0
   1   3  11  132.78    9.09   0
   1  -3  11  137.51    8.90   0
   3   3  11   33.52   10.54   0
   3  -3  11   45.58    7.27   0
   3   3  11   14.68   10.42   0
   5   3  11   49.90   10.46   0
   5  -3  11   66.37   10.16   0
   5   3  11   60.30   10.26   0
   7   3  11   92.12   10.88   0
   7  -3  11  106.10    7.49   0
   7   3  11   94.17    7.50   0
   9   3  11   21.00    8.92   0
   9  -3  11   16.98    8.70   0
  14   4 -11  160.94   15.73   0
 -14   4  11  112.29   15.00   0
 -14  -4  11  158.96   11.81   0
  14  -4 -11  135.95   14.65   0
  12   4 -11   28.75   12.34   0
 -12   4  11   -0.82    8.68   0
  12  -4 -11   25.69    8.46   0
 -12  -4  11   14.84    9.77   0
 -10  -4  11   42.15   14.11   0
  10   4 -11   57.24   11.94   0
 -10   4  11   39.40    9.51   0
  10  -4 -11   38.69   13.04   0
  -8   4  11  308.08    9.43   0
   8  -4 -11  314.31   12.12   0
   8   4 -11  333.93   10.64   0
  -8  -4  11  293.64   11.88   0
  -6   4  11  103.36    8.14   0
   6  -4 -11  113.99    8.17   0
  -6  -4  11  101.63    7.14   0
   6   4 -11   96.42    9.31   0
   4  -4 -11  449.84   11.95   0
  -4  -4  11  340.65   10.39   0
  -4   4  11  461.93   11.52   0
  -2  -4  11  477.75   10.59   0
   2  -4 -11  501.07   11.35   0
  -2   4  11  456.92   11.19   0
   0  -4  11   41.85    8.49   0
   0   4  11   31.82    6.24   0
   0  -4  11   27.73    6.10   0
   2  -4  11  215.89    9.03   0
   2  -4  11  208.86    9.17   0
   2   4  11  202.62    9.60   0
   2   4  11  186.54    9.35   0
   4   4  11   -1.20   10.43   0
   4  -4  11    6.91   10.09   0
   4   4  11   10.75   10.04   0
   6   4  11   15.41   10.18   0
   6  -4  11   -2.03    7.03   0
   6   4  11    7.42    9.87   0
   8   4  11    1.34   12.46   0
   8  -4  11   22.93    8.55   0
   8   4  11    8.62   11.53   0
  13   5 -11   85.66   14.80   0
 -13   5  11   47.78   14.84   0
  13  -5 -11   55.94   14.59   0
 -13  -5  11   79.98   16.52   0
 -11  -5  11  353.08   15.93   0
 -11   5  11  339.49   10.47   0
  11  -5 -11  341.62   13.53   0
  11   5 -11  357.02   13.30   0
   9  -5 -11  181.81   10.00   0
  -9  -5  11  220.62   10.86   0
   9   5 -11  227.18   12.26   0
  -9   5  11  170.90   14.18   0
  -7   5  11  356.25    9.60   0
   7  -5 -11  365.85    9.54   0
   7   5 -11  357.03   10.56   0
  -7  -5  11  346.76   11.66   0
  -5  -5  11  874.61   12.93   0
  -5   5  11 1070.63   14.87   0
   5  -5 -11 1134.97   15.29   0
  -3   5  11  104.49   10.42   0
  -3  -5  11  133.73    9.29   0
   3  -5 -11  153.57    7.84   0
  -1  -5  11  119.46    9.14   0
  -1  -5  11  133.52    8.88   0
  -1   5  11  114.14    9.48   0
   1  -5  11  931.49    9.85   0
   1   5  11  894.18   12.39   0
   1  -5  11  890.19   11.49   0
   3   5  11   85.66   10.94   0
   3  -5  11   85.23    7.55   0
   3   5  11   78.97    7.74   0
   5   5  11  131.72   10.83   0
   5  -5  11  157.07   10.44   0
   5   5  11  120.66   10.48   0
   7   5  11  160.17   12.22   0
   7   5  11  100.67   13.45   0
   7  -5  11  133.48   12.44   0
 -14   6  11   53.03   13.89   0
 -14  -6  11   55.99   15.76   0
  14   6 -11   76.12   14.15   0
  14  -6 -11   17.28   14.17   0
 -12   6  11   44.88   13.04   0
  12  -6 -11   51.47   10.08   0
 -12  -6  11   28.89   15.49   0
  12   6 -11   31.01   13.76   0
 -10  -6  11  264.10   15.53   0
  10   6 -11  268.78   12.26   0
 -10   6  11  275.99   10.02   0
  10  -6 -11  235.86   10.02   0
   8  -6 -11   50.65    9.74   0
  -8  -6  11   75.91   13.46   0
   8   6 -11   69.41   11.25   0
  -8   6  11   67.26   10.05   0
  -6   6  11   28.65   10.76   0
   6  -6 -11   40.63   10.66   0
  -6  -6  11   23.40    9.37   0
   4  -6 -11  644.98   13.02   0
  -4   6  11  567.98   10.51   0
  -4  -6  11  589.03   11.49   0
  -2  -6  11  128.44    9.09   0
  -2   6  11  128.69    9.97   0
   2  -6 -11  129.50   10.08   0
   0   6  11   12.13    8.89   0
   0  -6  11   21.04    5.84   0
   0  -6  11   19.86    6.05   0
   2  -6  11  181.69    7.95   0
   2   6  11  164.51   11.29   0
   2   6  11  187.62   11.60   0
   4   6  11    4.19   10.35   0
   4  -6  11   -0.41    9.99   0
   4   6  11   -1.65   10.14   0
   6   6  11   20.25   10.34   0
   6  -6  11   36.29    9.93   0
   6   6  11   18.08    9.63   0
   8   6  11   -8.05   12.60   0
   8  -6  11  -28.23   11.94   0
   8   6  11   -4.60   11.32   0
  13   7 -11   70.69   13.51   0
 -13   7  11   57.67   13.97   0
  13  -7 -11   57.19   14.07   0
 -13  -7  11   50.44   12.08   0
  11   7 -11   84.71   11.43   0
 -11   7  11  108.89    8.75   0
  11  -7 -11   86.16    8.67   0
 -11  -7  11   94.95   15.09   0
  -9  -7  11   10.18   13.76   0
   9   7 -11    3.00   10.53   0
  -9   7  11    1.47   12.55   0
   9  -7 -11   -8.83    8.78   0
  -7   7  11  122.60    9.97   0
   7  -7 -11  118.84    9.95   0
  -7  -7  11  120.63   12.63   0
  -5  -7  11  401.13   10.31   0
  -5   7  11  442.17   15.10   0
   5  -7 -11  457.98   15.19   0
  -3   7  11   -4.61    9.91   0
   3  -7 -11   20.64    9.57   0
  -3  -7  11    3.82    6.01   0
  -1  -7  11  259.14   11.09   0
  -1   7  11  244.94   12.44   0
  -1  -7  11  257.78    8.66   0
   1  -7  11  345.45   11.63   0
   1  -7  11  343.32   11.20   0
   1   7  11  334.08   12.48   0
   3   7  11    8.46   10.53   0
   3  -7  11   12.44    9.85   0
   3   7  11   -1.23   10.31   0
   5  -7  11   96.91    9.92   0
   5   7  11   62.27   10.89   0
   5   7  11   90.16   10.02   0
   7   7  11   15.21   11.49   0
   7   7  11   27.83   12.70   0
   7  -7  11   49.22   11.85   0
  12   8 -11   -1.28   12.88   0
 -12   8  11   27.14   13.93   0
  12  -8 -11   -1.85   13.99   0
 -12  -8  11   14.32   16.69   0
 -10  -8  11  187.54   15.40   0
  10   8 -11  187.16   11.39   0
 -10   8  11  208.46    9.41   0
  10  -8 -11  206.14   12.78   0
   8  -8 -11  242.16   13.33   0
  -8  -8  11  148.01   14.36   0
  -8   8  11  189.43    9.95   0
  -6   8  11   -7.19   13.45   0
   6  -8 -11   12.11   12.91   0
  -6  -8  11   57.35   11.84   0
   4  -8 -11  767.10   15.81   0
  -4   8  11  712.98   16.20   0
  -4  -8  11  704.00   11.10   0
  -2  -8  11  144.46    8.34   0
  -2   8  11  162.47   13.09   0
   2  -8 -11  154.90    9.16   0
  -2  -8  11  151.11   10.70   0
   0  -8  11   28.53   10.02   0
   0   8  11   18.92   11.61   0
   0  -8  11   16.37   10.43   0
   2  -8  11  162.03   10.38   0
   2   8  11  142.53   11.32   0
   2   8  11  176.48   11.27   0
   4   8  11   25.80   10.50   0
   4   8  11   36.25    9.90   0
   4  -8  11   19.68    7.03   0
   6   8  11   12.25   12.59   0
   6  -8  11   -2.98    8.33   0
   6   8  11   30.56   11.60   0
  11   9 -11   29.46   12.53   0
 -11   9  11   13.75   14.02   0
  11  -9 -11   28.51    9.86   0
 -11  -9  11   31.91   17.68   0
  -9  -9  11  269.01   15.93   0
  -9   9  11  319.30   12.93   0
   9  -9 -11  339.89   10.05   0
   7  -9 -11   53.30    9.16   0
  -7  -9  11   48.64   12.77   0
  -7   9  11   50.34   12.82   0
  -5   9  11   10.79   12.96   0
  -5  -9  11   10.66    7.79   0
   5  -9 -11   -1.56   12.92   0
  -3   9  11  613.91   15.94   0
   3  -9 -11  665.29   14.84   0
  -3  -9  11  640.84   13.37   0
  -3  -9  11  653.05   12.46   0
  -1  -9  11   63.72    7.44   0
  -1   9  11   57.36   12.54   0
  -1  -9  11   66.12    7.77   0
   1  -9  11    7.22   10.38   0
   1  -9  11   27.72    9.76   0
   1   9  11   12.97   11.03   0
   3   9  11  479.85   13.08   0
   3  -9  11  456.99    9.03   0
   3   9  11  489.92   12.99   0
   5   9  11    4.73   12.25   0
   5   9  11   22.25   14.96   0
   5  -9  11    7.14   11.76   0
 -10 -10  11    7.47   17.60   0
 -10  10  11   -1.61   13.71   0
  10 -10 -11  -15.98   13.79   0
   8 -10 -11   -9.34   12.05   0
  -8 -10  11   17.53   13.08   0
  -8  10  11   17.88   11.70   0
   6 -10 -11   16.91   12.69   0
  -6 -10  11   16.12   11.81   0
  -6  10  11    9.52    8.83   0
  -4 -10  11   15.47    9.64   0
   4 -10 -11   -2.64    8.91   0
  -4 -10  11    4.96   10.93   0
  -4  10  11    2.71   13.04   0
  -2 -10  11    7.83    9.82   0
  -2  10  11    1.08   12.45   0
  -2 -10  11    9.90   10.53   0
   2 -10 -11    1.28   11.49   0
   0 -10  11    1.33    9.87   0
   0  10  11   12.47   12.09   0
   0 -10  11   19.95    7.30   0
   2 -10  11   58.29   10.05   0
   2  10  11   62.56   11.67   0
   2  10  11   65.78   10.67   0
   4  10  11    3.23   15.01   0
   4 -10  11   12.28    8.18   0
   4  10  11   10.06   12.66   0
   9 -11 -11  376.80   15.61   0
  -9 -11  11  366.90   20.04   0
  -9  11  11  493.01   15.31   0
   7 -11 -11   11.85   10.17   0
  -7 -11  11    4.62   13.80   0
  -7  11  11   -0.99   13.02   0
  -7 -11  11   -0.92   11.53   0
  -5 -11  11   36.93    9.77   0
  -5 -11  11   22.45   11.42   0
   5 -11 -11   39.83   12.60   0
  -5  11  11   43.05   12.30   0
  -3 -11  11  555.71   10.05   0
  -3 -11  11  540.67   13.09   0
   3 -11 -11  580.15   14.89   0
  -3  11  11  596.55   15.50   0
  -1  11  11   59.41   15.31   0
  -1 -11  11   54.55    9.91   0
  -1 -11  11   59.88    7.62   0
   1 -11  11    3.00   10.61   0
   1  11  11   -2.14   13.41   0
   1 -11  11    3.02   10.15   0
   3 -11  11  169.02   12.16   0
   3  11  11  177.14   13.56   0
   3  11  11  162.09   18.06   0
   8 -12 -11   42.64   13.87   0
  -8 -12  11    9.16   16.81   0
  -8  12  11   21.25   13.34   0
  -8 -12  11   11.62   14.21   0
  -6 -12  11   32.53   11.74   0
   6 -12 -11   10.90   15.14   0
  -6  12  11   15.82   14.01   0
  -6 -12  11   20.84   14.64   0
  -4 -12  11  217.55   12.72   0
   4 -12 -11  214.31   16.09   0
  -4 -12  11  220.72   14.50   0
  -4  12  11  222.80   15.32   0
  -2 -12  11  190.97   13.40   0
   2 -12 -11  127.42   14.26   0
  -2 -12  11  175.54   12.41   0
  -2  12  11  112.69   15.69   0
   0  12  11   26.33   15.44   0
   0 -12  11   30.78   12.55   0
   0 -12  11   32.48    8.26   0
   2  12  11   73.41   13.00   0
   2 -12  11   56.17   12.72   0
   2  12  11   88.50   18.86   0
   2 -12  11   84.43   11.55   0
  -7 -13  11   88.58   11.86   0
   7 -13 -11   81.69   14.40   0
  -7 -13  11   89.11   20.02   0
  -7  13  11   80.76   14.05   0
  -5 -13  11   22.11   11.71   0
  -5  13  11   34.52   13.46   0
   5 -13 -11   26.76   14.76   0
  -5 -13  11   28.66   14.01   0
   3 -13 -11    7.22   14.16   0
  -3 -13  11    5.25   11.52   0
  -3 -13  11    3.28   12.98   0
  -3  13  11   13.84   13.75   0
  -1 -13  11    9.14   11.57   0
  -1 -13  11   -3.07   12.50   0
  -1  13  11    3.10   14.36   0
   1 -13  11   17.03   11.77   0
   1 -13  11   52.35   12.21   0
   1  13  11   46.16   15.32   0
   1  13  11   33.90   12.86   0
  -4 -14  11   77.50   13.86   0
  -4 -14  11   54.82   11.92   0
   4 -14 -11   62.59   14.41   0
  -4  14  11   48.96   13.47   0
  -2 -14  11   42.12   11.72   0
  -2  14  11   41.11   13.80   0
  -2 -14  11   36.50   12.94   0
  14   0 -12   35.90   15.03   0
 -14   0  12    3.93   10.44   0
  12   0 -12  901.22   13.19   0
 -12   0  12  959.85   16.90   0
 -10   0  12  313.03   14.64   0
  10   0 -12  349.65   14.29   0
  -8   0  12   46.88    7.60   0
   8   0 -12   72.98   10.35   0
   6   0 -12 2122.97   16.71   0
  -6   0  12 1811.86   14.33   0
  -4   0  12 1303.66   13.69   0
   4   0 -12 1414.04   14.25   0
  -2   0  12   54.26    6.31   0
   0   0  12 1321.13   13.02   0
   2   0  12   78.58    8.59   0
   2   0  12  100.25   10.85   0
   4   0  12   21.04   10.20   0
   4   0  12   -4.12   10.08   0
   6   0  12  176.90   10.62   0
   8   0  12   22.41   12.25   0
  15   1 -12   -7.64   15.81   0
 -15   1  12   19.25   10.35   0
 -15  -1  12   10.93   14.81   0
  15  -1 -12   44.80   14.62   0
  13  -1 -12  116.06   11.59   0
  13   1 -12  150.43   15.84   0
 -13   1  12  145.14   14.22   0
 -13  -1  12  163.24   11.38   0
 -11  -1  12  265.46   14.68   0
  11  -1 -12  274.70   13.80   0
  11   1 -12  313.72   14.05   0
 -11   1  12  283.22   14.57   0
  -9   1  12    6.12    9.27   0
  -9  -1  12    7.70    9.36   0
   9  -1 -12    9.23    9.45   0
   9   1 -12   -1.51   12.57   0
   7   1 -12   17.24    9.58   0
  -7   1  12    8.94   10.07   0
  -7  -1  12    4.50    6.96   0
   7  -1 -12   13.79    7.24   0
   5   1 -12   32.30    9.39   0
   5  -1 -12   30.26    6.89   0
  -5   1  12   40.16    9.33   0
  -5  -1  12   36.80    9.32   0
  -3   1  12   77.25    9.68   0
  -3  -1  12   97.70    6.71   0
   3  -1 -12  107.35    9.63   0
  -1   1  12  335.18    9.90   0
  -1  -1  12  301.03    9.52   0
   1   1  12  135.30    8.92   0
   1  -1  12  137.02    6.58   0
   1  -1  12  168.18    9.15   0
   3  -1  12   21.58    7.48   0
   3   1  12   16.17   10.52   0
   3  -1  12   21.59   10.34   0
   3   1  12   37.74   10.26   0
   5   1  12  102.97    7.71   0
   5  -1  12  110.60   10.36   0
   5   1  12   94.37   10.10   0
   7   1  12   -6.60    8.47   0
   7  -1  12   -1.80   12.07   0
   7   1  12    3.69   11.98   0
  14   2 -12   47.27   15.48   0
 -14   2  12   73.66   14.55   0
 -14  -2  12   80.28   15.27   0
  14  -2 -12   29.78   14.95   0
  12  -2 -12  201.90    9.96   0
  12   2 -12  203.16   13.53   0
 -12   2  12  196.96   13.49   0
 -12  -2  12  194.70   14.58   0
 -10   2  12   27.38   13.53   0
 -10  -2  12   18.33   13.69   0
  10  -2 -12   25.28    9.51   0
  10   2 -12   32.81    8.90   0
   8   2 -12    6.21   10.83   0
  -8   2  12    4.01    7.32   0
  -8  -2  12    0.82   10.25   0
   8  -2 -12    2.11   11.96   0
   6   2 -12  164.51    9.91   0
   6  -2 -12  181.32   10.95   0
  -6   2  12  146.38   10.72   0
  -6  -2  12  142.38   10.15   0
   4  -2 -12   13.48    7.37   0
  -4  -2  12   33.54    9.02   0
  -4   2  12   32.56    6.66   0
  -2   2  12    2.19    8.77   0
  -2  -2  12    5.60    8.50   0
   0  -2  12   99.98    8.69   0
   0   2  12   94.00    8.91   0
   2  -2  12   55.81   10.59   0
   2   2  12   36.60   10.64   0
   2  -2  12   73.89    7.37   0
   2   2  12   59.46   10.77   0
   4   2  12   16.61   10.36   0
   4  -2  12    7.92   10.17   0
   4   2  12   21.14   10.09   0
   4  -2  12   12.21   10.20   0
   6   2  12  129.42   10.61   0
   6  -2  12   99.42   10.61   0
   6   2  12  104.92    7.50   0
   8   2  12   32.13   12.32   0
   8  -2  12   40.60   12.14   0
   8   2  12   32.38   11.86   0
  13   3 -12  169.98   15.66   0
 -13   3  12  167.92   11.08   0
 -13  -3  12  160.20   16.27   0
  13  -3 -12  138.06   15.43   0
 -11  -3  12 1044.07   14.83   0
  11  -3 -12 1125.83   16.58   0
  11   3 -12 1119.51   16.41   0
 -11   3  12 1115.37   16.89   0
   9   3 -12   26.95    8.76   0
  -9   3  12   41.71    9.48   0
   9  -3 -12   42.47    9.21   0
  -9  -3  12   17.39   13.69   0
  -7   3  12  594.07   12.86   0
  -7  -3  12  553.18    9.78   0
   7  -3 -12  642.37   13.23   0
   7   3 -12  577.67   11.64   0
   5  -3 -12  973.22   13.79   0
  -5   3  12  884.11   11.11   0
   5   3 -12  929.39   12.52   0
  -5  -3  12  843.48   10.71   0
  -3  -3  12   52.77    8.98   0
  -3   3  12   97.64    9.49   0
   3  -3 -12   88.02    7.01   0
  -1  -3  12  545.35   10.55   0
  -1   3  12  577.54   10.93   0
   1  -3  12   65.27    6.13   0
   1   3  12   59.82    8.66   0
   1  -3  12   68.84    9.44   0
   3   3  12    2.85    7.51   0
   3  -3  12   22.54    7.09   0
   3   3  12   10.14   10.14   0
   3  -3  12    1.25   10.27   0
   5   3  12  129.63   10.90   0
   5   3  12  131.63   10.53   0
   5  -3  12  110.09    7.71   0
   7   3  12   34.19   12.40   0
   7  -3  12   14.34   12.09   0
   7   3  12   33.95    8.55   0
  14   4 -12   19.90   10.35   0
 -14   4  12    9.72    9.93   0
 -14  -4  12    8.83   11.01   0
  14  -4 -12   21.96   14.18   0
 -12  -4  12  166.17   11.12   0
  12   4 -12  172.64   12.96   0
 -12   4  12  153.75   13.03   0
  12  -4 -12  176.31    9.50   0
  10   4 -12  573.87   13.98   0
  10  -4 -12  531.84   14.89   0
 -10  -4  12  532.87   12.63   0
 -10   4  12  547.85   15.39   0
  -8   4  12  294.34   14.12   0
   8  -4 -12  250.50   10.79   0
  -8  -4  12  274.19   10.36   0
   8   4 -12  286.52    9.47   0
  -6   4  12  202.81    8.46   0
   6   4 -12  202.04    7.27   0
   6  -4 -12  199.81   11.60   0
  -6  -4  12  185.76   10.08   0
  -4  -4  12  719.44   11.67   0
  -4   4  12  820.07   10.95   0
   4  -4 -12  932.75   13.49   0
  -2  -4  12  267.32    9.62   0
   2  -4 -12  311.71   10.56   0
  -2   4  12  252.56    7.87   0
   0   4  12  135.45    9.10   0
   0  -4  12  133.94    8.73   0
   0  -4  12  137.06    8.79   0
   2  -4  12   22.00   10.39   0
   2  -4  12   40.09   10.29   0
   2   4  12   36.73   10.46   0
   2   4  12   40.45   10.66   0
   4   4  12  235.44   11.22   0
   4  -4  12  284.99   10.92   0
   4   4  12  241.65   10.76   0
   6   4  12    4.41   10.80   0
   6   4  12   11.76   11.27   0
   6  -4  12   14.11   10.95   0
   8   4  12   16.53   12.45   0
   8  -4  12   26.59   11.92   0
   8   4  12   44.37   11.63   0
 -13   5  12   19.55   10.26   0
  13   5 -12   21.06   14.32   0
 -13  -5  12   14.94   16.29   0
  13  -5 -12   42.76   10.14   0
 -11  -5  12   61.25   14.22   0
  11   5 -12   64.41    8.48   0
 -11   5  12   63.79   12.69   0
  11  -5 -12   46.07   12.45   0
  -9   5  12   18.71   13.39   0
   9  -5 -12   31.00    9.21   0
  -9  -5  12   10.47   13.21   0
   9   5 -12   22.42    7.73   0
  -7   5  12   55.38   13.61   0
   7   5 -12   44.53   11.15   0
   7  -5 -12   48.99   14.03   0
  -7  -5  12   26.32   12.61   0
   5  -5 -12   13.33    7.45   0
  -5  -5  12    5.51    8.97   0
  -5   5  12   15.50   10.00   0
   3  -5 -12   -3.26    9.48   0
  -3   5  12   -6.40    9.11   0
  -3  -5  12    6.34    5.88   0
  -1  -5  12   29.31    5.93   0
  -1  -5  12   16.55    8.39   0
  -1   5  12   25.12    6.40   0
   1  -5  12   46.86    7.20   0
   1   5  12   30.22    7.45   0
   1  -5  12   26.50    7.31   0
   3   5  12    4.26   10.49   0
   3  -5  12   22.53    6.96   0
   3   5  12   15.31   10.25   0
   5   5  12   14.74   10.34   0
   5  -5  12   10.34    9.90   0
   5   5  12    3.84   10.02   0
   7   5  12   -8.81   12.50   0
   7  -5  12    5.75    8.49   0
   7   5  12   26.56   11.52   0
  12   6 -12   58.64   13.67   0
 -12   6  12   66.71   10.20   0
  12  -6 -12   59.04   14.29   0
 -12  -6  12   40.10   17.15   0
  10  -6 -12  826.47   12.49   0
 -10  -6  12  820.27   17.68   0
  10   6 -12  884.15   14.47   0
 -10   6  12  850.60   15.84   0
  -8   6  12  331.11   14.45   0
   8  -6 -12  366.04   14.25   0
   8   6 -12  496.59   12.61   0
  -8  -6  12  444.41   11.35   0
  -6   6  12  413.64   14.64   0
   6  -6 -12  449.08   15.05   0
  -6  -6  12  321.20   12.85   0
  -4  -6  12  560.33   10.33   0
  -4   6  12  587.63   11.61   0
   4  -6 -12  652.64   14.94   0
  -2  -6  12  330.18    8.88   0
   2  -6 -12  323.67    9.69   0
  -2   6  12  297.85   12.84   0
  -2  -6  12  337.24    8.76   0
   0   6  12    6.10   10.81   0
   0  -6  12   -9.85   10.13   0
   0  -6  12    2.87    7.22   0
   2  -6  12   79.52    7.35   0
   2   6  12   77.28   10.69   0
   2  -6  12   70.74    7.54   0
   2   6  12   86.64   11.03   0
   4   6  12  111.57    8.01   0
   4  -6  12   99.37    7.40   0
   4   6  12  109.75   10.33   0
   6   6  12   26.93    8.29   0
   6   6  12   30.47   12.62   0
   6  -6  12   56.26   11.71   0
  13   7 -12  120.39   13.84   0
 -13   7  12  122.81   14.25   0
 -13  -7  12  119.00   16.99   0
  13  -7 -12   64.29   14.41   0
 -11  -7  12  483.98   15.09   0
  11   7 -12  521.32   15.12   0
 -11   7  12  575.64   16.20   0
  11  -7 -12  455.46   12.13   0
   9  -7 -12   93.62    9.06   0
  -9  -7  12   98.16   13.67   0
   9   7 -12   86.82   10.87   0
  -9   7  12   83.20   13.01   0
  -7   7  12  433.13   14.66   0
   7  -7 -12  451.68   14.75   0
  -7  -7  12  378.11   13.73   0
  -5  -7  12  482.15   13.44   0
  -5   7  12  503.58   15.77   0
   5  -7 -12  552.52   15.23   0
   3  -7 -12   11.14   11.73   0
  -3   7  12   14.18   12.11   0
  -3  -7  12    6.90   10.77   0
  -1  -7  12  138.08    7.66   0
  -1  -7  12  144.80   10.93   0
  -1   7  12  110.98   12.04   0
   1  -7  12  275.56   10.82   0
   1   7  12  245.42    9.14   0
   1  -7  12  250.46    8.47   0
   3   7  12    6.29   10.28   0
   3  -7  12  -11.92    9.76   0
   3   7  12   -7.34   10.13   0
   5   7  12   66.72   12.78   0
   5  -7  12   47.96   12.16   0
   5   7  12   52.32   12.05   0
  12   8 -12   33.70   12.97   0
 -12   8  12   16.86   10.14   0
  12  -8 -12   49.94   13.91   0
 -12  -8  12   56.42   17.29   0
  10  -8 -12   26.39   13.27   0
 -10  -8  12   34.79   15.46   0
  10   8 -12   33.88   12.51   0
 -10   8  12   22.90   13.18   0
   8  -8 -12  131.36   13.05   0
  -8  -8  12   93.06   13.25   0
  -8   8  12  137.47   13.27   0
  -6   8  12  276.99   10.66   0
   6  -8 -12  276.18   14.19   0
  -6  -8  12  318.47   12.63   0
  -4   8  12  102.10    9.46   0
   4  -8 -12  113.55   12.98   0
  -4  -8  12  117.84   11.35   0
  -2  -8  12   61.05    9.97   0
   2  -8 -12   51.54   11.71   0
  -2  -8  12   37.61   10.61   0
  -2   8  12   42.02   12.14   0
   0  -8  12   96.24   10.29   0
   0  -8  12  101.96   10.57   0
   0   8  12   87.48   11.62   0
   2  -8  12   46.74   10.31   0
   2  -8  12   30.67    7.24   0
   2   8  12   44.37   10.52   0
   2   8  12   68.54   10.65   0
   4   8  12   19.16   12.52   0
   4   8  12   19.46   11.73   0
   4  -8  12  -13.33   11.86   0
   6   8  12   12.01   12.55   0
   6  -8  12   44.86   11.51   0
   6   8  12    8.45   11.67   0
 -11  -9  12  181.46   19.02   0
 -11   9  12  208.05   14.62   0
  11  -9 -12  205.66   11.06   0
   9  -9 -12   62.91   14.47   0
  -9  -9  12   50.00   15.40   0
  -9   9  12   68.74   10.34   0
   7  -9 -12  137.55   13.13   0
  -7  -9  12  140.80   12.54   0
  -7   9  12  151.03   13.14   0
  -5   9  12  202.53   10.46   0
  -5  -9  12  215.63   12.07   0
   5  -9 -12  227.74   13.80   0
  -3  -9  12   -2.78    7.01   0
   3  -9 -12   -7.27   11.92   0
  -3   9  12  -11.28   12.86   0
  -3  -9  12   -0.38   10.49   0
  -1  -9  12  100.39   10.24   0
  -1   9  12   94.31   12.46   0
  -1  -9  12   92.14   10.48   0
   1  -9  12   -0.25    9.83   0
   1   9  12   10.40   10.66   0
   1  -9  12    0.50    7.22   0
   3   9  12   -9.63   12.78   0
   3  -9  12    5.36   11.63   0
   3   9  12   10.35   12.49   0
   5   9  12   27.02   12.43   0
   5   9  12   36.85   12.49   0
   5  -9  12   20.40    8.29   0
  10 -10 -12   24.28   14.08   0
 -10 -10  12   51.22   17.69   0
 -10  10  12   63.38   10.22   0
   8 -10 -12   12.73   14.36   0
  -8 -10  12    6.35   15.50   0
  -8  10  12    3.84   14.47   0
   6 -10 -12 1139.09   17.06   0
  -6 -10  12 1072.56   16.62   0
  -6  10  12 1145.41   17.39   0
  -6 -10  12 1101.13   12.71   0
  -4 -10  12  139.83   10.41   0
  -4  10  12   49.85   12.88   0
  -4 -10  12  131.62   11.34   0
   4 -10 -12   43.70   12.46   0
   2 -10 -12    8.99   11.47   0
  -2 -10  12    9.02    9.90   0
  -2 -10  12   15.63   10.49   0
  -2  10  12   13.23   12.47   0
   0 -10  12  313.51    8.96   0
   0 -10  12  326.81   10.98   0
   0  10  12  320.86   13.55   0
   2 -10  12   -8.45   12.39   0
   2 -10  12   10.72   11.60   0
   2  10  12    9.67   16.22   0
   2  10  12    7.25   12.38   0
   4  10  12   30.78   12.97   0
   4 -10  12    3.13    8.20   0
   4  10  12   42.30   12.97   0
   9 -11 -12   40.83    9.67   0
  -9 -11  12   25.65   17.55   0
  -9  11  12   33.70    9.85   0
   7 -11 -12    8.29   14.62   0
  -7 -11  12   25.41   14.59   0
  -7  11  12   -8.16   14.18   0
  -7 -11  12   14.51   11.67   0
   5 -11 -12   16.49   14.68   0
  -5 -11  12   16.85   12.35   0
  -5 -11  12    5.66   11.76   0
  -5  11  12   26.84   15.02   0
  -3  11  12   -3.90   12.31   0
  -3 -11  12   13.46    9.70   0
   3 -11 -12   13.07   11.74   0
  -3 -11  12    6.49   10.52   0
  -1  11  12   -3.66   14.81   0
  -1 -11  12   12.89   11.41   0
  -1 -11  12   -9.17   12.38   0
   1 -11  12   95.68   11.95   0
   1  11  12   90.93   14.94   0
   1 -11  12   97.18    9.00   0
   3  11  12   22.72   12.80   0
   3 -11  12    4.96   11.41   0
   3  11  12   27.48   13.67   0
   3 -11  12    3.80   12.23   0
   8 -12 -12    9.25   13.69   0
  -8 -12  12    1.05   16.20   0
  -8  12  12   17.30   13.25   0
  -8 -12  12    3.75   11.52   0
  -6 -12  12   83.55   14.76   0
  -6  12  12   68.86   14.54   0
   6 -12 -12   94.80   15.24   0
  -6 -12  12   83.27   14.61   0
  -4 -12  12    6.75    8.21   0
  -4 -12  12  -12.68   13.00   0
   4 -12 -12   12.59   10.27   0
  -4  12  12    7.79   14.09   0
  -2 -12  12   36.75   11.54   0
  -2 -12  12   41.54   12.59   0
  -2  12  12   18.51   15.18   0
   0  12  12   77.26   18.78   0
   0 -12  12   87.46    8.67   0
   0 -12  12  104.55   12.58   0
   2  12  12   18.11   15.17   0
   2 -12  12   32.97   11.46   0
   2 -12  12   31.01   12.21   0
   2  12  12   26.63   12.53   0
  -5 -13  12  269.20   12.88   0
   5 -13 -12  214.65   11.78   0
  -5  13  12  255.55   14.71   0
  -5 -13  12  230.50   15.16   0
   3 -13 -12    5.00   13.76   0
  -3 -13  12    7.56   11.48   0
  -3 -13  12    6.85   12.93   0
  -3  13  12    0.65   13.94   0
  -1 -13  12   68.71   11.72   0
  -1 -13  12   60.24   12.66   0
  -1  13  12   57.72   14.93   0
  14   0 -13   -2.91   10.62   0
 -14   0  13   -3.81   14.81   0
  12   0 -13   -0.17    8.95   0
 -12   0  13  -13.60    9.58   0
 -10   0  13  -20.77   12.95   0
  10   0 -13    7.60   12.91   0
   8   0 -13    9.58   12.28   0
  -8   0  13  -10.96   12.55   0
  -6   0  13    7.38    6.58   0
   6   0 -13    0.74    6.63   0
  -4   0  13   -0.65    8.86   0
   4   0 -13    6.34    9.05   0
  -2   0  13   -4.08    8.48   0
   0   0  13   -0.32    6.03   0
   2   0  13    3.46    7.29   0
   2   0  13    4.51    7.15   0
   4   0  13   -1.89    7.15   0
   4   0  13    2.29    9.85   0
   6   0  13  -13.44   12.00   0
   6   0  13    0.05   11.69   0
  13  -1 -13  190.46   15.75   0
  13   1 -13  218.87   15.94   0
 -13   1  13  178.37   15.72   0
 -13  -1  13  203.19   16.26   0
 -11   1  13  251.37   14.04   0
 -11  -1  13  219.06   10.60   0
  11  -1 -13  214.77   10.29   0
  11   1 -13  224.45   10.25   0
  -9   1  13  195.91   10.25   0
  -9  -1  13  181.13   10.01   0
   9  -1 -13  204.48   10.11   0
   9   1 -13  196.77   13.03   0
   7  -1 -13  207.33    9.88   0
  -7   1  13  188.98    9.64   0
  -7  -1  13  195.22   12.82   0
   7   1 -13  204.70   12.69   0
   5   1 -13  314.90   10.52   0
   5  -1 -13  318.02   10.68   0
  -5   1  13  270.48    8.06   0
  -5  -1  13  291.68   10.22   0
  -3   1  13  884.16   12.73   0
  -3  -1  13  916.98   12.04   0
  -1   1  13   -1.45    8.51   0
  -1  -1  13   11.19    5.97   0
   1   1  13  211.07   11.05   0
   1  -1  13  245.03    8.38   0
   1   1  13  227.72   11.42   0
   1  -1  13  291.22   11.43   0
   3   1  13  716.13   12.74   0
   3  -1  13  696.65   12.57   0
   3  -1  13  640.18    9.72   0
   3   1  13  673.44    9.83   0
   5   1  13   21.06   10.02   0
   5  -1  13   15.21   10.02   0
   5   1  13   -9.23    9.89   0
   5  -1  13   23.04    9.86   0
   7   1  13   72.28   12.35   0
   7  -1  13  102.95   12.17   0
   7   1  13   53.43   12.08   0
  14  -2 -13  125.02   11.34   0
  14   2 -13  119.28   11.40   0
 -14   2  13  137.80   14.81   0
 -14  -2  13  109.60   15.83   0
  12  -2 -13  334.28   13.81   0
  12   2 -13  390.02   14.31   0
 -12   2  13  339.64   13.96   0
 -12  -2  13  394.78   15.29   0
 -10   2  13   13.40   13.07   0
 -10  -2  13   13.14    9.38   0
  10  -2 -13   38.43    9.07   0
  10   2 -13   16.96   12.29   0
  -8   2  13  408.23   10.98   0
  -8  -2  13  431.05   13.89   0
   8   2 -13  452.52   10.35   0
   8  -2 -13  487.36   14.70   0
   6  -2 -13 1057.20   14.18   0
  -6   2  13  997.43   13.59   0
   6   2 -13 1029.70   11.16   0
  -6  -2  13  981.12   13.01   0
  -4  -2  13  334.38   10.05   0
  -4   2  13  340.84   10.52   0
   4  -2 -13  366.25   10.93   0
  -2   2  13  481.31   10.50   0
  -2  -2  13  396.90   10.00   0
   0  -2  13   27.80    7.43   0
   0   2  13   23.76    7.33   0
   0  -2  13   29.63    7.51   0
   2  -2  13   60.49    7.51   0
   2   2  13   44.18   10.36   0
   2  -2  13   67.07   10.40   0
   2   2  13   48.04   10.58   0
   4   2  13   81.56   10.67   0
   4  -2  13   82.40   10.56   0
   4  -2  13  137.83   10.44   0
   4   2  13   84.68    7.34   0
   6   2  13   26.67   12.19   0
   6  -2  13   17.48   11.99   0
   6   2  13   15.64   11.57   0
  13  -3 -13   61.48   10.83   0
  13   3 -13   87.79   11.14   0
 -13   3  13   65.41   15.01   0
 -13  -3  13   92.61   16.21   0
 -11  -3  13   53.51   13.71   0
  11  -3 -13   39.68   12.69   0
  11   3 -13   48.82    8.87   0
 -11   3  13   14.64   13.07   0
  -9   3  13   30.78   13.04   0
  -9  -3  13   37.24    9.13   0
   9   3 -13   30.99   11.84   0
   9  -3 -13   29.18    9.30   0
   7   3 -13  441.45   12.63   0
  -7   3  13  396.22   14.10   0
  -7  -3  13  372.01   13.18   0
   7  -3 -13  458.28   14.43   0
  -5  -3  13   75.16    9.07   0
  -5   3  13   44.62    7.07   0
   5  -3 -13   54.39    9.92   0
  -3  -3  13    4.08    5.97   0
   3  -3 -13   10.60    9.02   0
  -3   3  13   -1.36    8.90   0
  -1  -3  13  198.15   11.15   0
  -1   3  13  208.56    8.44   0
   1  -3  13  134.88    7.96   0
   1   3  13  128.14    7.85   0
   1  -3  13  129.59    7.85   0
   3   3  13   33.33   10.47   0
   3  -3  13   45.41   10.15   0
   3  -3  13   49.62   10.13   0
   3   3  13   38.55   10.12   0
   5   3  13  262.52   11.44   0
   5  -3  13  230.71    8.26   0
   5  -3  13  247.80    8.36   0
   5   3  13  258.52   10.78   0
   7   3  13    0.99   12.37   0
   7  -3  13   -5.17   12.14   0
   7   3  13    9.01   11.79   0
  14  -4 -13   74.44   14.70   0
  14   4 -13   97.88   15.42   0
 -14   4  13  105.66   14.62   0
 -14  -4  13  123.13   16.22   0
 -12  -4  13  227.22   17.50   0
  12  -4 -13  258.19   15.65   0
 -12   4  13  249.96   15.73   0
  12   4 -13  253.28   15.23   0
 -10   4  13   67.80   13.34   0
 -10  -4  13   65.83   13.82   0
  10  -4 -13   67.25   12.94   0
  10   4 -13   65.33   11.81   0
  -8   4  13   73.58   13.42   0
   8   4 -13   86.76    8.26   0
  -8  -4  13   82.48   12.59   0
   8  -4 -13   99.34    9.72   0
   6  -4 -13  236.01   14.26   0
  -6   4  13  223.10   13.56   0
  -6  -4  13  230.93    9.12   0
   6   4 -13  250.73   12.03   0
   4  -4 -13   20.60    8.67   0
  -4  -4  13    7.94    7.71   0
  -4   4  13   27.14    8.18   0
  -2  -4  13   88.27    7.82   0
  -2   4  13   87.63   11.26   0
   0   4  13  299.89    8.91   0
   0  -4  13  328.41   11.40   0
   0  -4  13  349.32   11.30   0
   2  -4  13  132.38   10.50   0
   2  -4  13  124.98    7.72   0
   2   4  13  132.98   10.81   0
   2   4  13  150.37   11.05   0
   4   4  13  259.10    8.75   0
   4  -4  13  294.14   11.05   0
   4   4  13  270.91   10.95   0
   4  -4  13  304.46    8.55   0
   6   4  13  -15.05   12.26   0
   6  -4  13   -0.15   11.87   0
   6   4  13    5.90   11.55   0
  13  -5 -13  684.57   16.77   0
  13   5 -13  676.42   13.24   0
 -13   5  13  682.93   16.74   0
 -13  -5  13  696.91   19.39   0
 -11  -5  13    5.70   13.57   0
  11  -5 -13   -9.10   12.31   0
  11   5 -13  -11.90   11.43   0
 -11   5  13    5.00    8.95   0
  -9   5  13    5.92   12.84   0
   9   5 -13    6.12    7.75   0
  -9  -5  13    1.69   12.62   0
   9  -5 -13   -6.92   12.71   0
  -7   5  13  684.12   15.72   0
   7   5 -13  689.06   10.74   0
  -7  -5  13  650.67   11.38   0
   7  -5 -13  733.23   16.24   0
  -5  -5  13   -8.32   11.05   0
  -5   5  13    5.26   11.98   0
   5  -5 -13    6.17    8.97   0
   3  -5 -13   30.70    8.27   0
  -3  -5  13   16.35   10.87   0
  -3   5  13   42.77   11.58   0
  -1  -5  13  629.34   12.44   0
  -1  -5  13  665.35   12.43   0
  -1   5  13  573.93   10.32   0
   1  -5  13    7.89   10.08   0
   1  -5  13    7.93    7.13   0
   1   5  13    0.27   10.50   0
   3  -5  13   74.98   10.21   0
   3   5  13   77.90   10.58   0
   3  -5  13   73.33    7.10   0
   3   5  13   59.91    7.39   0
   5   5  13  318.72   12.81   0
   5   5  13  285.72   13.74   0
   5  -5  13  337.32    9.63   0
 -12  -6  13   53.99   16.95   0
  12  -6 -13   64.48   14.41   0
  12   6 -13   50.35   13.57   0
 -12   6  13   48.24   10.33   0
 -10  -6  13   -1.89   13.64   0
  10  -6 -13   -8.16    8.81   0
  10   6 -13    3.39   10.78   0
 -10   6  13   19.45   12.55   0
  -8   6  13  264.16   13.96   0
   8   6 -13  281.11    9.14   0
   8  -6 -13  300.46   14.11   0
  -8  -6  13  305.71   13.46   0
  -6   6  13   42.49   13.09   0
   6  -6 -13   62.92   13.41   0
  -6  -6  13   66.83   11.45   0
   4  -6 -13   -1.81   11.92   0
  -4  -6  13   -4.02   10.73   0
  -4   6  13   -0.42   11.91   0
  -2   6  13  252.58    9.41   0
  -2  -6  13  288.17    8.57   0
  -2  -6  13  263.46   11.64   0
   0   6  13   14.08   10.69   0
   0  -6  13   18.46    9.92   0
   0  -6  13    3.60    7.23   0
   2  -6  13   23.51    7.03   0
   2  -6  13   15.97   10.11   0
   2   6  13   17.73   10.26   0
   2   6  13   17.96   10.52   0
   4   6  13  100.35   12.85   0
   4  -6  13   90.51    8.54   0
   4   6  13   76.93    8.87   0
   6   6  13    6.32   12.35   0
   6  -6  13    9.85   11.84   0
   6   6  13    5.19   11.59   0
 -11  -7  13   12.51   16.50   0
  11  -7 -13    1.71   14.34   0
  11   7 -13    6.28   12.85   0
 -11   7  13  -10.89   14.50   0
   9  -7 -13    2.12   12.53   0
  -9  -7  13    5.76   12.79   0
   9   7 -13   21.82   10.59   0
  -9   7  13   22.21   12.85   0
  -7   7  13  379.99   14.30   0
   7  -7 -13  435.20   14.25   0
  -7  -7  13  338.77   13.00   0
  -5  -7  13   13.48   10.96   0
   5  -7 -13   22.61   12.49   0
  -5   7  13   -4.32   12.63   0
   3  -7 -13    0.51   11.57   0
  -3   7  13   -9.74   11.92   0
  -3  -7  13   -5.04   10.69   0
  -3  -7  13    3.13    7.18   0
  -1  -7  13  223.15   10.68   0
  -1  -7  13  222.07   11.04   0
  -1   7  13  202.00    8.76   0
   1  -7  13   23.52    9.98   0
   1  -7  13   27.82   10.17   0
   1   7  13   17.87   10.80   0
   3   7  13   53.77   10.52   0
   3  -7  13   64.81   10.94   0
   3   7  13   26.81   10.41   0
   3  -7  13   43.09   10.24   0
   5   7  13   27.93   12.40   0
   5  -7  13   -8.11   11.87   0
   5   7  13    4.49   11.69   0
  12   8 -13  176.35   13.72   0
  12  -8 -13  167.06   10.63   0
 -12   8  13  184.58   10.69   0
 -12  -8  13  176.56   18.07   0
  10  -8 -13   35.14   14.18   0
 -10  -8  13   -3.11   16.42   0
 -10   8  13  -23.21   14.54   0
  -8   8  13  379.57   14.25   0
   8  -8 -13  357.26   10.69   0
  -8  -8  13  262.70   13.56   0
  -6   8  13  116.06    9.75   0
  -6  -8  13  133.08    8.77   0
   6  -8 -13  143.97   13.28   0
  -4   8  13   25.01   12.48   0
  -4  -8  13   14.56   10.87   0
   4  -8 -13   17.99   12.31   0
  -2  -8  13  397.85   11.29   0
  -2  -8  13  363.89   11.63   0
  -2   8  13  362.52   13.28   0
   0  -8  13   93.13   10.03   0
   0   8  13   74.50   11.38   0
   0  -8  13   70.86   10.36   0
   2  -8  13   26.14    7.02   0
   2  -8  13   33.40    7.22   0
   2   8  13   48.13   10.43   0
   2   8  13   36.14   11.85   0
   4   8  13  117.71   13.29   0
   4   8  13  109.63   12.72   0
   4  -8  13  121.56    9.00   0
 -11  -9  13  134.81   17.71   0
  11  -9 -13  149.01   14.40   0
 -11   9  13  129.96   10.62   0
   9  -9 -13  353.29   15.83   0
  -9  -9  13  283.69   17.28   0
  -9   9  13  334.02   15.94   0
   7  -9 -13    2.26   12.58   0
  -7  -9  13    4.70   11.70   0
  -7   9  13   -3.87    9.06   0
  -5   9  13   97.28    9.55   0
  -5  -9  13  120.69   11.17   0
   5  -9 -13  132.11   13.05   0
  -3  -9  13   78.73   10.07   0
   3  -9 -13   87.71   12.09   0
  -3   9  13   93.17   12.67   0
  -3  -9  13   94.58   10.80   0
  -1  -9  13   58.45   10.05   0
  -1  -9  13   91.49   10.40   0
  -1   9  13   70.92   11.83   0
   1  -9  13   33.22    8.13   0
   1  -9  13    2.98   12.38   0
   1   9  13    8.55    9.19   0
   3   9  13  195.38   13.69   0
   3  -9  13  183.39    9.15   0
   3  -9  13  186.77    9.71   0
   3   9  13  199.68   13.34   0
 -10 -10  13   -2.81   16.82   0
  10 -10 -13    1.79    9.57   0
 -10  10  13   -3.83   13.59   0
  -8 -10  13   13.58   15.05   0
   8 -10 -13   19.33   14.43   0
  -8  10  13    9.93   14.44   0
  -6 -10  13   -6.14   13.82   0
   6 -10 -13   22.45   15.15   0
  -6 -10  13   14.63   12.02   0
  -6  10  13    0.80   15.56   0
  -4 -10  13   24.53    9.78   0
  -4  10  13   18.15   12.52   0
   4 -10 -13   13.18   11.90   0
  -4 -10  13   15.04    7.55   0
  -2 -10  13    8.97   10.58   0
  -2  10  13  -10.16   12.18   0
  -2 -10  13    6.62    7.10   0
   0 -10  13   22.78   11.56   0
   0  10  13   21.27   13.48   0
   0 -10  13   12.50    8.70   0
   2 -10  13    3.18   12.09   0
   2 -10  13  -16.95   11.57   0
   2  10  13   -5.56   12.99   0
   2  10  13    4.91   12.48   0
  -9 -11  13   95.41   16.87   0
   9 -11 -13   90.87   10.36   0
  -9  11  13  104.47   14.13   0
  -7 -11  13   71.73   14.74   0
   7 -11 -13   81.59   14.91   0
  -7  11  13   52.33   10.52   0
  -7 -11  13   63.24   12.00   0
  -5 -11  13   62.84   11.94   0
  -5 -11  13   85.26   13.52   0
   5 -11 -13   77.61   14.90   0
  -5  11  13   64.69   15.62   0
  -3  11  13  344.02   16.33   0
  -3 -11  13  384.22   13.18   0
   3 -11 -13  360.73   15.78   0
  -3 -11  13  332.11   14.26   0
  -1 -11  13   25.15   11.47   0
  -1  11  13   21.10   14.79   0
  -1 -11  13   18.94   12.64   0
   1 -11  13   21.18    7.97   0
   1 -11  13   13.30    8.70   0
   1  11  13   -4.49   14.25   0
   1  11  13   13.25   15.48   0
  -6 -12  13   37.74   11.59   0
   6 -12 -13   41.67   14.57   0
  -6  12  13    9.67   14.18   0
  -6 -12  13   23.93   13.97   0
  -4 -12  13    5.05   11.59   0
   4 -12 -13   15.49   14.64   0
  -4 -12  13  -13.48   12.94   0
  -4  12  13    7.82   14.39   0
  -2  12  13   82.87   15.09   0
  -2 -12  13   79.94   11.82   0
  -2 -12  13   87.73   12.82   0
   0  12  13   36.12   14.96   0
   0 -12  13   24.99   11.53   0
   0 -12  13   11.89   12.68   0
  14   0 -14  536.13   17.10   0
 -14   0  14  531.76   17.21   0
  12   0 -14   63.25   15.50   0
 -12   0  14   68.39   11.45   0
 -10   0  14  260.26   13.86   0
  10   0 -14  260.93   10.36   0
   8   0 -14 1011.94   12.70   0
  -8   0  14  907.89   12.72   0
   6   0 -14 1255.02   15.85   0
  -6   0  14 1065.81   12.50   0
  -4   0  14   81.17   11.08   0
  -2   0  14  572.11   12.49   0
   0   0  14  343.30   11.29   0
   2   0  14   -4.53    7.34   0
   2   0  14    8.91    6.92   0
   4   0  14  170.08    7.78   0
   4   0  14  177.94   10.64   0
   6   0  14  136.34   12.46   0
   6   0  14  128.65   12.02   0
  13  -1 -14    7.08   15.53   0
  13   1 -14   26.94   15.15   0
 -13   1  14   25.59   10.77   0
 -13  -1  14   20.02   15.65   0
 -11   1  14  144.67   13.63   0
 -11  -1  14  145.43   10.09   0
  11  -1 -14  154.05   13.63   0
  11   1 -14  144.81   13.27   0
   9   1 -14  209.41   12.70   0
  -9   1  14  207.85   13.46   0
  -9  -1  14  188.18   13.33   0
   9  -1 -14  216.83   10.13   0
   7  -1 -14   52.11   12.26   0
  -7   1  14   39.24    8.66   0
  -7  -1  14   45.85   11.81   0
   7   1 -14   32.01   11.76   0
   5   1 -14   42.85   11.55   0
  -5   1  14   65.97   11.43   0
   5  -1 -14   68.56   11.67   0
  -5  -1  14   26.76   11.45   0
  -3   1  14   35.07    7.68   0
  -3  -1  14   30.85    7.65   0
  -1   1  14  161.32   10.97   0
  -1  -1  14  130.90   10.78   0
   1   1  14   22.20   10.60   0
   1  -1  14   16.94    7.28   0
   1   1  14   23.48   10.20   0
   1  -1  14   31.86   10.47   0
   3  -1  14   59.01   10.26   0
   3   1  14   69.79    7.45   0
   3  -1  14   83.72    7.37   0
   3   1  14   65.47   10.12   0
   5   1  14    8.10    8.25   0
   5   1  14    3.91   12.09   0
   5  -1  14    7.58    8.40   0
   5  -1  14    9.11   11.77   0
  14  -2 -14   84.71   14.90   0
  14   2 -14   61.10   15.49   0
 -14   2  14   99.79   14.64   0
 -14  -2  14   98.18   15.44   0
 -12  -2  14  127.64   12.05   0
  12  -2 -14  133.99   15.95   0
  12   2 -14  152.28   15.60   0
 -12   2  14  130.70   15.93   0
 -10   2  14   10.63   12.99   0
  10   2 -14   19.77   11.92   0
 -10  -2  14   19.23   13.04   0
  10  -2 -14    4.08   12.90   0
   8  -2 -14  276.16   13.81   0
  -8   2  14  255.84   13.65   0
  -8  -2  14  272.16    9.73   0
   8   2 -14  293.77   12.63   0
  -6   2  14  206.85   12.42   0
   6   2 -14  204.98    8.91   0
  -6  -2  14  196.35    8.88   0
   6  -2 -14  216.59    9.60   0
  -4  -2  14   23.96    7.69   0
  -4   2  14   30.61    7.75   0
   4  -2 -14   29.87   11.56   0
  -2   2  14  552.89    9.85   0
  -2  -2  14  462.39   12.15   0
   0  -2  14  213.27    8.07   0
   0   2  14  217.98    8.14   0
   0  -2  14  235.61   11.07   0
   2   2  14   78.30   10.23   0
   2  -2  14   98.83   10.46   0
   2  -2  14   78.15   10.38   0
   2   2  14   90.03    7.56   0
   4   2  14   17.47   11.39   0
   4  -2  14   18.73   10.01   0
   4   2  14   27.17    9.81   0
   4  -2  14   31.13    7.14   0
   6   2  14   40.24   11.79   0
   6   2  14   24.58    8.97   0
   6  -2  14   27.67   11.96   0
   6  -2  14    6.89   11.86   0
  13  -3 -14   25.12   14.86   0
  13   3 -14   15.29   15.04   0
 -13   3  14    1.68   14.86   0
 -13  -3  14   16.39   16.48   0
 -11   3  14   87.18   13.13   0
 -11  -3  14   81.30   13.74   0
  11   3 -14   91.98   12.34   0
  11  -3 -14   84.31    9.19   0
  -9   3  14  508.10   11.38   0
  -9  -3  14  539.25   14.61   0
   9  -3 -14  519.01   11.80   0
   9   3 -14  541.26   10.58   0
   7   3 -14   19.74   11.07   0
   7  -3 -14   -1.51   12.78   0
  -7   3  14   11.18    8.63   0
  -7  -3  14   21.69   11.51   0
  -5  -3  14  327.91   12.03   0
   5  -3 -14  359.33   13.29   0
  -5   3  14  330.63    9.68   0
  -3  -3  14  272.24   11.61   0
  -3   3  14  321.95    9.41   0
  -1   3  14   12.14   10.52   0
  -1  -3  14   15.23   10.54   0
   1  -3  14  267.33    8.48   0
   1  -3  14  255.44   10.94   0
   1   3  14  243.10   11.12   0
   3   3  14   89.22   10.13   0
   3   3  14   59.79   10.61   0
   3  -3  14   68.15   10.09   0
   3  -3  14   56.55   10.31   0
   5   3  14   36.02    8.75   0
   5  -3  14   27.90   12.07   0
   5   3  14   44.64   11.82   0
   5  -3  14   42.40    8.47   0
 -12  -4  14   63.92   16.23   0
  12   4 -14   60.23   10.06   0
  12  -4 -14   55.95   14.79   0
 -12   4  14   61.68   15.12   0
 -10   4  14  740.04   15.73   0
 -10  -4  14  725.89   16.24   0
  10  -4 -14  744.26   15.78   0
  10   4 -14  755.09   14.31   0
  -8   4  14    8.69    8.96   0
  -8  -4  14   15.53    8.35   0
   8  -4 -14   17.32    9.35   0
   8   4 -14   11.13    7.82   0
  -6   4  14    7.27   11.96   0
   6  -4 -14    7.14   12.21   0
  -6  -4  14   -3.44   11.13   0
   4  -4 -14  995.74   15.21   0
  -4  -4  14  767.69   13.39   0
  -4   4  14  960.56   14.64   0
  -2  -4  14   -5.39   10.49   0
  -2   4  14    4.35    7.70   0
   0   4  14   22.30    7.63   0
   0  -4  14   48.51   10.23   0
   0  -4  14   40.34   10.22   0
   2  -4  14  286.98   11.16   0
   2  -4  14  287.70   11.08   0
   2   4  14  274.61   11.17   0
   2   4  14  329.17   11.72   0
   4   4  14   91.12   12.05   0
   4   4  14   71.52   12.76   0
   4  -4  14   91.65   12.28   0
   4  -4  14   91.52   12.16   0
   6   4  14   -2.09    8.57   0
   6  -4  14    7.87   11.76   0
   6   4  14  -15.11   11.60   0
   6  -4  14    1.91   11.64   0
  13  -5 -14   23.20    9.71   0
  13   5 -14   15.00    9.65   0
 -13   5  14  -14.30   14.36   0
 -13  -5  14    1.89   16.25   0
 -11  -5  14   20.18   15.97   0
  11  -5 -14    2.73   14.85   0
  11   5 -14   -3.04   13.51   0
 -11   5  14   13.71   14.97   0
  -9   5  14    3.45   12.60   0
  -9  -5  14    0.66    8.74   0
   9  -5 -14    2.87    8.83   0
   9   5 -14  -14.23   10.80   0
   7  -5 -14   -0.19   12.86   0
  -7   5  14   -0.35   12.44   0
  -7  -5  14   -7.95    8.07   0
  -5  -5  14   19.49   10.80   0
  -5   5  14   19.93   11.66   0
   5  -5 -14   -1.18   12.30   0
   3  -5 -14   26.23   11.57   0
  -3  -5  14  -11.10   10.58   0
  -3   5  14   31.38   11.06   0
  -1  -5  14   -6.96   10.11   0
  -1  -5  14    0.34    9.98   0
  -1   5  14   -0.99    7.49   0
   1  -5  14   12.02    7.03   0
   1   5  14   32.23   10.35   0
   1  -5  14   41.81    9.95   0
   3   5  14   81.62   12.82   0
   3  -5  14   55.58   12.42   0
   3   5  14   93.34   11.42   0
   3  -5  14   82.88    7.54   0
   5   5  14    3.93   12.38   0
   5  -5  14   14.29    8.39   0
   5  -5  14    6.49   11.99   0
   5   5  14   -1.19   11.82   0
 -12  -6  14    0.92   16.70   0
  12  -6 -14   29.39   10.03   0
 -12   6  14    6.45   10.31   0
  12   6 -14   23.23   13.22   0
  10   6 -14  445.32   14.60   0
 -10  -6  14  395.86   17.57   0
  10  -6 -14  410.37   12.46   0
 -10   6  14  450.66   16.98   0
  -8   6  14    3.50    9.06   0
  -8  -6  14   98.03    8.73   0
   8  -6 -14   29.04   12.67   0
   6  -6 -14   11.11   12.52   0
  -6   6  14   -2.26    8.69   0
  -6  -6  14   -8.19    7.91   0
  -4  -6  14  706.39   13.05   0
  -4   6  14  689.55   14.27   0
   4  -6 -14  795.05   14.87   0
  -2   6  14   23.72   10.98   0
  -2  -6  14   10.28   10.32   0
  -2  -6  14   18.63    7.10   0
   0  -6  14   11.78    9.82   0
   0  -6  14    4.43    7.16   0
   0   6  14   -1.81    7.43   0
   2  -6  14  124.04   10.28   0
   2   6  14  118.84   10.68   0
   2  -6  14  126.37    7.58   0
   2   6  14  145.26   11.02   0
   4   6  14   15.22   12.50   0
   4  -6  14    8.28    8.40   0
   4   6  14   25.48   11.87   0
   4  -6  14    9.93   11.88   0
 -11  -7  14  115.54   12.18   0
  11  -7 -14  115.75   14.65   0
  11   7 -14  113.86   13.15   0
 -11   7  14  117.66   14.83   0
  -9  -7  14  173.05   15.75   0
   9  -7 -14  177.16   11.32   0
  -9   7  14  213.58   15.95   0
  -7   7  14   15.13    9.15   0
  -7  -7  14   26.10   11.52   0
   7  -7 -14   39.61   12.54   0
  -5  -7  14  139.26   11.54   0
  -5   7  14  134.32    9.46   0
   5  -7 -14  223.32   12.98   0
  -3   7  14  304.85   12.94   0
  -3  -7  14  295.28   11.71   0
   3  -7 -14  336.71   12.98   0
  -3  -7  14  320.44    8.64   0
  -1  -7  14    5.29    6.94   0
  -1  -7  14    2.48    7.12   0
  -1   7  14   -7.42   10.81   0
   1  -7  14   85.09   10.57   0
   1  -7  14   91.91   10.17   0
   1   7  14   95.56   10.94   0
   3   7  14   69.97   13.01   0
   3  -7  14   44.55   12.31   0
   3  -7  14   56.11   12.03   0
   3   7  14   80.44   12.38   0
 -10  -8  14   -7.12   16.25   0
  10  -8 -14   32.96   14.13   0
 -10   8  14   11.76   14.38   0
  -8   8  14  158.79   15.89   0
  -8  -8  14  132.09   10.73   0
   8  -8 -14  178.07   11.26   0
  -6   8  14   40.77   12.63   0
   6  -8 -14   17.36    9.25   0
  -6  -8  14   42.45   11.19   0
  -4   8  14    4.97    8.70   0
  -4  -8  14   11.89    7.40   0
   4  -8 -14  -21.97   12.04   0
  -4  -8  14    2.66    9.89   0
  -2  -8  14   51.21    9.93   0
  -2   8  14   28.07   11.84   0
  -2  -8  14   39.48    7.50   0
   0  -8  14   64.03   11.02   0
   0  -8  14   65.24   11.43   0
   0   8  14   49.37   12.35   0
   2  -8  14    9.33    8.28   0
   2  -8  14   12.89   12.16   0
   2   8  14   20.65   12.33   0
   2   8  14   15.05   12.72   0
   4   8  14   17.04   12.54   0
   4   8  14   13.67   11.90   0
   4  -8  14   12.73    8.41   0
   4  -8  14   16.32   11.90   0
  -9  -9  14  105.03   15.89   0
   9  -9 -14  139.42   10.77   0
  -9   9  14  122.21   15.21   0
  -7   9  14    6.11   15.24   0
  -7  -9  14   -3.99   13.74   0
   7  -9 -14   16.25   14.88   0
  -5   9  14  117.94   14.08   0
  -5  -9  14   89.03   12.37   0
   5  -9 -14  114.52   15.36   0
  -5  -9  14  124.69   12.01   0
  -3  -9  14   62.48    8.53   0
  -3   9  14   81.05   13.58   0
  -3  -9  14   62.31   11.67   0
   3  -9 -14   69.04   13.19   0
  -1  -9  14   19.78    8.14   0
  -1  -9  14    2.47    8.70   0
  -1   9  14   16.99   13.67   0
   1  -9  14   11.57   12.21   0
   1  -9  14   25.63    8.19   0
   1   9  14   20.21   12.65   0
   3   9  14   15.62   12.44   0
   3  -9  14   39.12   11.78   0
   3  -9  14   -8.75   11.57   0
   3   9  14    2.41   12.21   0
  -8 -10  14  202.10   15.88   0
   8 -10 -14  164.52   15.47   0
  -8  10  14  211.33   15.43   0
   6 -10 -14  110.33   15.13   0
  -6 -10  14  107.99   13.85   0
  -6 -10  14   98.02   12.33   0
  -6  10  14  112.62   15.57   0
  -4 -10  14  172.07   12.19   0
  -4  10  14  155.50   15.80   0
  -4 -10  14  156.12   13.48   0
   4 -10 -14  143.80   15.28   0
  -2 -10  14  188.60    9.22   0
  -2  10  14  185.88   15.23   0
  -2 -10  14  215.26   13.18   0
   0 -10  14   85.39   11.58   0
   0  10  14   62.19   13.96   0
   0 -10  14   44.92   12.45   0
   7 -11 -14   -8.44   14.65   0
  -7 -11  14    2.01    9.99   0
  -7  11  14   -6.78   10.36   0
  -7 -11  14   18.66   11.62   0
  -5 -11  14   10.16   11.57   0
  -5 -11  14    7.04   13.11   0
   5 -11 -14   -7.61   14.83   0
  -5  11  14  -13.62   15.25   0
  -3 -11  14   26.17   11.69   0
  -3  11  14   11.55   14.81   0
  -3 -11  14   29.51   12.66   0
   3 -11 -14   18.90   14.31   0
  -1 -11  14   14.97    8.51   0
  -1 -11  14    0.46   11.40   0
  -1  11  14   -8.44   14.57   0
 -12   0  15   15.82   10.80   0
  12   0 -15    0.61   10.58   0
  10   0 -15   12.43   12.38   0
 -10   0  15    2.81    9.02   0
  -8   0  15   -5.63    8.46   0
   8   0 -15    1.81   11.91   0
   6   0 -15  -26.73   11.63   0
  -6   0  15    8.52   11.18   0
  -4   0  15   -8.51   10.88   0
  -2   0  15  -10.29   10.44   0
   0   0  15   -0.69    7.21   0
   2   0  15   -7.65    7.13   0
   2   0  15    1.62    7.04   0
   4   0  15   17.76   11.92   0
   4   0  15  -16.48   11.80   0
  13  -1 -15  -28.16   15.45   0
  13   1 -15    7.67   10.66   0
 -13   1  15   14.80   15.37   0
 -13  -1  15    1.81   15.84   0
  11   1 -15  775.72   13.71   0
 -11   1  15  691.94   14.08   0
 -11  -1  15  762.57   18.05   0
  11  -1 -15  748.08   18.28   0
   9  -1 -15    1.60   12.38   0
  -9   1  15   -3.81    8.93   0
  -9  -1  15   -9.07    8.78   0
   9   1 -15   11.82   11.64   0
  -7   1  15   -6.96    8.31   0
   7   1 -15  -18.92   11.51   0
  -7  -1  15    9.27   11.34   0
   7  -1 -15   -0.25    8.47   0
  -5   1  15  678.36   10.73   0
  -5  -1  15  684.56   13.43   0
   5  -1 -15  836.92   14.19   0
  -3   1  15   24.10   10.62   0
  -3  -1  15    3.43   10.53   0
  -1   1  15   42.62   10.15   0
  -1  -1  15    7.00   10.36   0
   1  -1  15  317.91    8.61   0
   1   1  15  269.11    8.44   0
   1   1  15  278.81    8.74   0
   1  -1  15  381.15   11.52   0
   3   1  15   74.74   12.31   0
   3  -1  15   40.21   12.27   0
   3   1  15   17.59   12.14   0
   3  -1  15   48.76    8.75   0
   5   1  15    9.29    8.56   0
   5  -1  15   11.46   11.91   0
   5  -1  15   17.22    8.21   0
   5   1  15   18.80   11.72   0
  12   2 -15  286.43   11.74   0
 -12  -2  15  286.56   16.80   0
  12  -2 -15  283.58   11.95   0
 -12   2  15  297.23   16.49   0
 -10   2  15  321.85   10.87   0
 -10  -2  15  344.87   14.17   0
  10   2 -15  403.88   13.38   0
  10  -2 -15  352.15   14.21   0
   8   2 -15    3.81   11.50   0
   8  -2 -15    7.31    8.84   0
  -8   2  15   28.95   12.12   0
  -8  -2  15   10.49    8.19   0
   6  -2 -15  495.42   10.72   0
  -6   2  15  436.46   13.11   0
  -6  -2  15  435.57   12.65   0
   6   2 -15  510.30   12.85   0
  -4  -2  15  372.68   12.13   0
  -4   2  15  352.60    9.40   0
  -2   2  15  100.17   10.70   0
  -2  -2  15   79.14    7.54   0
   0  -2  15  173.89   10.60   0
   0   2  15  144.90   10.78   0
   0  -2  15  184.11   10.75   0
   2   2  15   -3.99    7.15   0
   2  -2  15  -10.12   10.00   0
   2  -2  15   -4.21    9.89   0
   2   2  15    6.04    9.70   0
   4   2  15   91.00    9.12   0
   4  -2  15   85.90   12.35   0
   4  -2  15  100.10   12.16   0
   4   2  15  101.92   12.11   0
  13   3 -15   73.30   15.05   0
  13  -3 -15   81.12   11.26   0
 -13   3  15   72.21   11.37   0
 -13  -3  15  124.89   16.46   0
 -11   3  15    4.06   11.03   0
 -11  -3  15   29.43   11.27   0
  11   3 -15   11.84   14.28   0
  11  -3 -15   16.35   15.20   0
  -9   3  15   72.63   12.95   0
   9   3 -15   71.04    8.37   0
  -9  -3  15   61.45    8.90   0
   9  -3 -15   75.28   13.13   0
  -7   3  15   54.59    8.81   0
   7  -3 -15   55.37    9.20   0
   7   3 -15   76.79   11.32   0
  -7  -3  15   75.04    8.31   0
  -5  -3  15   -5.61   10.89   0
  -5   3  15   11.55   11.24   0
   5  -3 -15    9.32    8.51   0
  -3  -3  15  208.56   11.29   0
  -3   3  15  283.09   11.77   0
  -1   3  15  156.31   10.85   0
  -1  -3  15  163.61   10.78   0
  -1  -3  15  179.19    8.02   0
   1  -3  15   -1.58    6.99   0
   1  -3  15    0.71    9.98   0
   1   3  15   -1.48   10.08   0
   1   3  15   -1.89   10.41   0
   3  -3  15   11.50   11.89   0
   3   3  15   17.68   12.41   0
   3  -3  15   17.69   11.87   0
   3   3  15    7.47   11.77   0
   5   3  15   58.01   12.07   0
   5  -3  15   57.88   11.99   0
   5   3  15   47.71    8.37   0
   5  -3  15   38.66   11.80   0
 -12  -4  15  127.32   16.35   0
  12  -4 -15  143.94   15.30   0
  12   4 -15  117.69   10.86   0
 -12   4  15  133.45   15.78   0
 -10   4  15  216.56   15.95   0
  10   4 -15  255.85   14.44   0
 -10  -4  15  221.51   16.36   0
  10  -4 -15  253.18   11.80   0
   8  -4 -15   40.76   12.82   0
  -8   4  15   -3.85   12.51   0
  -8  -4  15    7.44   12.05   0
   8   4 -15   38.96   10.92   0
  -6   4  15  192.17   12.66   0
  -6  -4  15  207.65   11.80   0
   6  -4 -15  237.51   10.06   0
  -4  -4  15  134.70   10.94   0
  -4   4  15  170.28    8.65   0
   4  -4 -15  211.00   12.25   0
  -2  -4  15   31.34   10.28   0
  -2   4  15   34.97    7.62   0
   0  -4  15   22.63   10.01   0
   0   4  15   16.97   10.13   0
   0  -4  15   18.47    9.93   0
   2  -4  15   34.27    8.41   0
   2   4  15   14.06   11.08   0
   2  -4  15   20.95   11.08   0
   2   4  15   10.29    8.92   0
   4   4  15   24.02   12.43   0
   4  -4  15   35.28    8.51   0
   4  -4  15   17.69   11.99   0
   4   4  15   43.36   11.93   0
 -11  -5  15  189.86   12.41   0
  11   5 -15  190.88   14.42   0
  11  -5 -15  197.38   11.42   0
 -11   5  15  230.83   16.01   0
  -9   5  15  315.52   10.61   0
  -9  -5  15  320.97   13.48   0
   9   5 -15  359.02   13.42   0
   9  -5 -15  337.59   10.71   0
  -7   5  15  393.63   10.76   0
   7  -5 -15  443.92   14.42   0
  -7  -5  15  420.96   12.94   0
  -5  -5  15   85.67   10.95   0
   5  -5 -15  105.98    8.96   0
  -5   5  15  112.89    8.64   0
  -3  -5  15   50.57   10.58   0
  -3   5  15   51.98    8.05   0
  -1  -5  15  316.89   11.40   0
  -1   5  15  334.76   11.66   0
  -1  -5  15  360.25   11.13   0
   1  -5  15   -2.36    9.81   0
   1   5  15    9.35   10.06   0
   1  -5  15    7.79    9.85   0
   1   5  15   10.65   10.50   0
   3   5  15   53.90   12.58   0
   3  -5  15   57.58   12.01   0
   3  -5  15   67.03   12.01   0
   3   5  15   49.75   12.05   0
  10   6 -15   62.94    9.62   0
 -10  -6  15   59.19   15.92   0
  10  -6 -15   89.37   15.19   0
 -10   6  15   50.86   11.31   0
   8  -6 -15   17.59   14.02   0
  -8   6  15    8.20   12.42   0
  -8  -6  15    4.58   11.69   0
  -6   6  15  287.62   13.19   0
   6  -6 -15  297.79   13.69   0
  -6  -6  15  209.20    8.93   0
  -4  -6  15   47.73   10.29   0
  -4   6  15   38.15    8.22   0
   4  -6 -15   42.21    8.33   0
  -2   6  15    0.98   10.66   0
  -2  -6  15    0.28    7.09   0
  -2  -6  15    1.86    6.83   0
   0  -6  15   77.25    7.31   0
   0  -6  15   78.30    7.41   0
   0   6  15   93.68   10.72   0
   2  -6  15    7.05   11.86   0
   2  -6  15    5.86   11.74   0
   2   6  15   19.49   12.03   0
   2   6  15   -8.45    8.98   0
   4   6  15    9.01    8.70   0
   4  -6  15   -3.37    8.21   0
   4   6  15   13.79   11.75   0
   4  -6  15   -3.87    8.32   0
 -11  -7  15   10.13   16.04   0
  11   7 -15    2.29    8.97   0
  11  -7 -15    0.60   10.09   0
 -11   7  15   13.11   14.46   0
  -9   7  15  110.12   15.58   0
  -9  -7  15  116.43   15.12   0
   9  -7 -15   94.96   11.10   0
  -7   7  15  139.27   14.52   0
   7  -7 -15  177.70   15.80   0
  -7  -7  15  136.93   13.05   0
  -5  -7  15   16.68   10.69   0
   5  -7 -15   -2.99    8.71   0
  -5   7  15   -5.39    8.53   0
  -3   7  15   97.61   11.67   0
  -3  -7  15   96.08   10.66   0
  -3  -7  15   88.34    7.60   0
  -1  -7  15  171.07   11.46   0
  -1  -7  15  143.91   11.69   0
  -1   7  15  130.88   12.67   0
   1  -7  15   19.52    8.22   0
   1  -7  15    6.75   11.87   0
   1   7  15   12.93   12.72   0
   1   7  15   -4.85    9.04   0
   3   7  15   28.74    8.87   0
   3   7  15   34.51   11.91   0
   3  -7  15   24.76   11.75   0
   3  -7  15   14.73   11.91   0
 -10  -8  15  165.00   16.81   0
  10  -8 -15  141.76   11.23   0
 -10   8  15  184.13   15.43   0
  -8   8  15   13.42   10.62   0
  -8  -8  15   -7.72   14.23   0
   8  -8 -15   10.82   14.83   0
  -6   8  15  339.17   12.47   0
   6  -8 -15  358.26   16.56   0
  -6  -8  15  319.32   14.63   0
  -4   8  15   78.12   10.61   0
  -4  -8  15   87.55   12.91   0
   4  -8 -15  111.19   14.48   0
  -4  -8  15   99.84   12.19   0
  -2  -8  15   -3.20    8.28   0
  -2   8  15    2.38    9.84   0
  -2  -8  15   21.95   12.51   0
   0  -8  15   65.89    8.45   0
   0  -8  15   60.28   12.29   0
   0   8  15   54.36   13.18   0
   2  -8  15   -1.03    8.49   0
   2  -8  15   13.34    8.19   0
   2   8  15   -0.05   12.36   0
   2   8  15   -8.81   12.74   0
  -9  -9  15   14.59   14.93   0
   9  -9 -15   16.30   14.22   0
  -9   9  15   11.27   14.52   0
  -7   9  15  -20.48   15.12   0
   7  -9 -15  -10.43   10.39   0
  -7  -9  15    4.88    9.65   0
  -5  -9  15  173.19   13.81   0
  -5   9  15  180.47   11.78   0
   5  -9 -15  228.47   15.78   0
  -5  -9  15  233.19   12.57   0
  -3  -9  15   -2.79   11.60   0
  -3   9  15    2.64   14.39   0
  -3  -9  15   24.09   12.48   0
  -1  -9  15    2.19   11.50   0
  -1  -9  15   13.58   12.09   0
  -1   9  15    9.41   13.63   0
   1  -9  15  192.87    9.43   0
   1   9  15  211.87   13.88   0
   1  -9  15  230.42   12.97   0
   1   9  15  217.51   13.87   0
  -6  10  15   -2.70   15.08   0
   6 -10 -15    1.39   14.68   0
  -6 -10  15  -10.39   13.44   0
  -6 -10  15    5.31   11.53   0
  -4 -10  15   10.46   11.49   0
  -4  10  15  -12.40   14.89   0
  -4 -10  15   12.78   12.74   0
   4 -10 -15   25.14   14.08   0
  -2 -10  15   18.78   11.43   0
  -2  10  15    6.79   14.20   0
  -2 -10  15   16.15   12.36   0
 -12   0  16  113.40   16.12   0
  12   0 -16  116.59   16.02   0
 -10   0  16   27.26   10.94   0
  10   0 -16   -3.23   15.24   0
   8   0 -16  916.61   15.03   0
  -8   0  16  771.89   11.91   0
   6   0 -16   94.63   11.85   0
  -6   0  16  109.76   11.45   0
  -4   0  16    3.52    7.51   0
  -2   0  16  421.53   11.75   0
   0   0  16    7.28   10.00   0
   0   0  16   -9.53    7.19   0
   2   0  16  -15.29    8.53   0
   2   0  16  -12.35    8.39   0
   4   0  16   88.04    8.79   0
   4   0  16   45.74   11.96   0
 -11   1  16   35.27   15.26   0
 -11  -1  16   30.00   11.02   0
  11   1 -16   29.02   14.75   0
  11  -1 -16   24.40   15.39   0
  -9   1  16   13.93    8.72   0
  -9  -1  16    8.14    8.64   0
   9  -1 -16    6.11    8.67   0
   9   1 -16   -2.27   11.78   0
   7   1 -16   23.48   11.36   0
   7  -1 -16   24.36    8.23   0
  -7   1  16   -8.88   11.63   0
  -7  -1  16   31.54   11.29   0
  -5   1  16   17.35    7.55   0
  -5  -1  16    6.79   10.63   0
  -3   1  16   45.50    7.65   0
  -3  -1  16   59.95   10.36   0
  -1   1  16   87.21   10.44   0
  -1  -1  16   71.34    7.48   0
   1  -1  16  -17.39    8.70   0
   1   1  16   -0.21   10.85   0
   1   1  16    1.38   12.38   0
   1  -1  16   12.35    8.46   0
   3   1  16   13.55   12.21   0
   3  -1  16   43.83   12.06   0
   3   1  16    9.86   11.95   0
   3  -1  16   17.22    8.58   0
 -12   2  16   11.33   10.62   0
 -12  -2  16   18.73   15.49   0
  12   2 -16   10.84   14.63   0
  12  -2 -16   12.21   15.23   0
  10  -2 -16   31.08   15.51   0
 -10   2  16    5.13   10.72   0
 -10  -2  16   -0.95   15.06   0
  10   2 -16    2.19   14.20   0
   8   2 -16   60.69   11.31   0
  -8   2  16   46.23   12.07   0
  -8  -2  16   45.14   11.85   0
   8  -2 -16   51.78   12.52   0
   6  -2 -16   46.00   11.88   0
  -6   2  16   49.09    8.09   0
  -6  -2  16   56.72   10.92   0
  -4  -2  16   18.45   10.68   0
  -4   2  16   24.94    7.74   0
  -2   2  16  102.88   10.70   0
  -2  -2  16   60.85    7.64   0
   0   2  16    9.82    9.92   0
   0  -2  16    0.52    9.83   0
   0  -2  16   -2.30    7.21   0
   2   2  16    1.47   12.27   0
   2  -2  16   -1.94   12.03   0
   2  -2  16    8.12    8.26   0
   2   2  16   -3.42    8.45   0
   4   2  16   14.41   11.88   0
   4   2  16   38.49   12.41   0
   4  -2  16   46.48    8.60   0
   4  -2  16   42.31    8.54   0
 -11   3  16   58.54   15.56   0
 -11  -3  16   50.33   15.99   0
  11  -3 -16   66.49   11.05   0
  11   3 -16   74.22   14.28   0
   9  -3 -16   88.02   11.35   0
  -9   3  16   92.25   15.39   0
  -9  -3  16   92.69   10.54   0
   9   3 -16  113.15   13.89   0
  -7   3  16  165.11   12.64   0
  -7  -3  16  182.18   11.64   0
   7  -3 -16  183.89   12.93   0
  -5  -3  16   -0.01   10.73   0
   5  -3 -16   14.08    8.25   0
  -5   3  16   12.97   11.05   0
  -3  -3  16   63.47   10.55   0
  -3   3  16   88.68   10.86   0
  -1   3  16  165.03   10.87   0
  -1  -3  16  171.85   10.68   0
  -1  -3  16  166.48   10.86   0
   1  -3  16   13.12    8.58   0
   1  -3  16   52.06   11.76   0
   1   3  16   30.82   12.09   0
   1   3  16   26.45    9.04   0
   3   3  16   29.46   12.36   0
   3  -3  16   60.71    8.54   0
   3   3  16   53.48   11.87   0
   3  -3  16   57.65   11.95   0
 -10   4  16   46.82   15.37   0
 -10  -4  16   75.11   10.86   0
  10   4 -16   96.49   13.81   0
  10  -4 -16   60.03   15.33   0
  -8   4  16   59.21   13.56   0
   8  -4 -16   28.43    9.28   0
  -8  -4  16   44.61   12.87   0
  -6   4  16  147.52   12.21   0
   6  -4 -16  172.15    9.45   0
  -6  -4  16  141.35   11.46   0
  -4  -4  16   76.14   10.62   0
  -4   4  16   92.06    8.32   0
  -2  -4  16   40.05   10.15   0
  -2   4  16   13.56   10.93   0
   0  -4  16   96.09   12.23   0
   0  -4  16   81.18    9.02   0
   0   4  16   74.84    9.02   0
   2   4  16   57.45   12.68   0
   2  -4  16   88.75   12.10   0
   2   4  16   46.62   12.34   0
   2  -4  16   71.00   12.27   0
 -11  -5  16   -3.59   15.62   0
  11  -5 -16  -13.76   15.01   0
  11   5 -16   -5.41    9.54   0
 -11   5  16   -1.05   10.70   0
   9  -5 -16   -7.23   15.14   0
  -9   5  16   -0.19   15.06   0
  -9  -5  16   29.18   14.19   0
  -7   5  16    7.11    8.54   0
   7  -5 -16   -8.00   14.03   0
  -7  -5  16  -17.50   12.36   0
  -5  -5  16   -1.84    7.51   0
   5  -5 -16    9.93   11.77   0
  -5   5  16   28.03   11.35   0
  -3  -5  16  -22.86   10.32   0
  -3   5  16    2.83    7.66   0
  -1  -5  16   37.36   12.00   0
  -1   5  16    3.50    8.90   0
  -1  -5  16   19.88   11.90   0
   1  -5  16  -20.96   11.84   0
   1   5  16    4.11    8.53   0
   1  -5  16  -23.20   12.06   0
   1   5  16  -10.74   12.68   0
   3   5  16    6.90   12.22   0
   3  -5  16   -5.81    8.31   0
   3   5  16   -6.94   11.81   0
   3  -5  16   -4.97    8.35   0
 -10   6  16    6.99   15.07   0
 -10  -6  16   29.17   15.00   0
  10  -6 -16   36.23   15.00   0
  -8   6  16   31.54   15.07   0
   8  -6 -16   11.18   15.24   0
  -8  -6  16   40.77   14.02   0
   6  -6 -16  217.06   15.62   0
  -6   6  16  167.72   11.00   0
  -6  -6  16  153.25    9.96   0
  -4  -6  16   76.66    9.24   0
  -4   6  16   77.86   12.74   0
   4  -6 -16  102.66   10.14   0
  -2  -6  16  -29.79   12.56   0
  -2   6  16   16.56   13.03   0
  -2  -6  16   13.94   12.00   0
   0  -6  16   98.64    8.93   0
   0  -6  16   90.40   12.39   0
   0   6  16   84.21   12.88   0
   2   6  16   32.54   12.79   0
   2  -6  16   37.04   11.89   0
   2   6  16   38.23   12.43   0
   2  -6  16   55.72   12.05   0
   9  -7 -16   29.74   15.07   0
  -9   7  16   63.21   15.25   0
  -9  -7  16   55.07   14.76   0
  -7   7  16   99.51   15.40   0
   7  -7 -16   91.52   15.87   0
  -7  -7  16   74.50   13.71   0
   5  -7 -16   29.86   14.36   0
  -5  -7  16    8.59    9.01   0
  -5   7  16   24.48   14.09   0
  -3   7  16   70.93   13.85   0
  -3  -7  16   69.94   12.57   0
  -3  -7  16   89.81   12.36   0
  -1  -7  16  122.45   12.17   0
  -1   7  16  135.32   13.46   0
  -1  -7  16  124.77   12.50   0
   1  -7  16   22.84   11.62   0
   1  -7  16    4.06   12.01   0
   1   7  16   17.72   12.32   0
   1   7  16    3.73   12.55   0
  -8   8  16   81.22   15.21   0
   8  -8 -16   53.75   15.15   0
  -8  -8  16   78.37   14.42   0
   6  -8 -16   -6.68   14.99   0
  -6   8  16   -5.20   10.72   0
  -6  -8  16   18.23   13.21   0
  -4  -8  16   13.23   12.47   0
  -4   8  16   -2.94   14.27   0
   4  -8 -16    8.22   14.11   0
  -4  -8  16   13.01   11.74   0
  -2  -8  16   50.75   11.84   0
  -2   8  16   44.22   13.64   0
  -2  -8  16   32.36   12.53   0
   0  -8  16   25.36   11.66   0
   0  -8  16   31.69   11.85   0
   0   8  16    7.71   13.02   0
  -7   9  16   22.91   15.24   0
   7  -9 -16   18.74   14.92   0
  -7  -9  16   22.98   13.51   0
   5  -9 -16    6.22   14.55   0
  -5  -9  16   -0.12    9.14   0
  -5   9  16    3.27   10.38   0
  -5  -9  16    6.11   11.59   0
  -3  -9  16   61.31   11.56   0
  -3   9  16   34.65   14.41   0
  -3  -9  16   49.30   12.60   0
 -10   0  17   -8.47   10.46   0
  10   0 -17   20.90   10.21   0
  -8   0  17  -14.45   14.15   0
   8   0 -17   13.45   14.13   0
  -6   0  17   23.09   10.90   0
  -4   0  17    5.54   10.56   0
  -2   0  17   13.45   11.01   0
   0   0  17  -12.80    8.56   0
   0   0  17   -9.56   12.27   0
   2   0  17   -3.95   11.94   0
   2   0  17    9.67    8.22   0
 -11   1  17  250.02   16.18   0
 -11  -1  17  253.44   12.37   0
  11  -1 -17  234.12   12.24   0
  11   1 -17  273.70   15.88   0
  -9   1  17   31.53   10.43   0
  -9  -1  17   58.13   14.35   0
   9   1 -17   24.37   14.23   0
   9  -1 -17   50.81   10.45   0
   7  -1 -17  133.44   14.28   0
  -7   1  17   95.17    8.41   0
  -7  -1  17  111.42   10.03   0
   7   1 -17  119.96   12.96   0
  -5   1  17  251.58    8.81   0
  -5  -1  17  254.13   11.66   0
  -3   1  17   53.97   10.78   0
  -3  -1  17   65.34    7.44   0
  -1   1  17   46.61    8.78   0
  -1  -1  17   50.84   12.15   0
   1  -1  17   55.33   12.56   0
   1   1  17   89.26   12.19   0
   1  -1  17   77.79    8.96   0
   1   1  17   75.50    9.03   0
 -10   2  17  237.82   16.14   0
  10   2 -17  268.44   15.11   0
 -10  -2  17  226.40   15.93   0
  10  -2 -17  239.18   12.30   0
   8  -2 -17  150.45   15.35   0
  -8   2  17  151.13   14.89   0
  -8  -2  17  153.00   10.59   0
   8   2 -17  190.82   14.00   0
  -6   2  17   17.88    7.96   0
   6  -2 -17   22.24   12.94   0
  -6  -2  17   21.85   10.84   0
  -4  -2  17  333.22   11.72   0
  -4   2  17  338.93   11.91   0
  -2   2  17   29.21   12.48   0
  -2  -2  17   24.97   12.25   0
   0   2  17    8.49    8.64   0
   0  -2  17   -0.99    8.63   0
   0   2  17    9.35   12.50   0
   0  -2  17   26.52   12.13   0
   2   2  17   17.10   12.02   0
   2  -2  17    4.06   11.96   0
   2  -2  17    6.84    8.35   0
   2   2  17   15.26    8.31   0
  11  -3 -17   11.19   14.83   0
 -11   3  17   16.92   14.81   0
 -11  -3  17    2.91   15.33   0
  11   3 -17  -12.66   13.98   0
  -9   3  17   34.19   15.10   0
  -9  -3  17   46.95   14.57   0
   9  -3 -17   57.43   15.36   0
   9   3 -17   42.56   13.74   0
  -7   3  17    6.39   14.03   0
   7  -3 -17   21.08   14.56   0
  -7  -3  17   -2.37   13.32   0
  -5   3  17   20.82   12.19   0
  -5  -3  17   14.57   11.76   0
  -3  -3  17   94.85   12.76   0
  -3   3  17  131.67    9.52   0
  -1   3  17    6.75   12.33   0
  -1  -3  17   -0.44    8.61   0
  -1  -3  17   25.86    8.60   0
   1  -3  17    9.67   12.00   0
   1  -3  17   -3.69    8.36   0
   1   3  17  -12.89   12.04   0
   1   3  17   23.60   12.25   0
 -10   4  17  148.04   15.56   0
  10  -4 -17  121.36   11.57   0
 -10  -4  17  130.67   15.30   0
  10   4 -17  120.69   13.97   0
  -8   4  17   63.57   14.42   0
  -8  -4  17   61.25   13.91   0
   8  -4 -17   44.90   15.39   0
   6  -4 -17   15.14   14.52   0
  -6   4  17    9.02   13.96   0
  -6  -4  17    3.99   13.04   0
  -4  -4  17  136.17   13.05   0
  -4   4  17  166.72    9.95   0
  -2  -4  17   31.49    8.55   0
  -2   4  17   26.38    9.05   0
  -2  -4  17   47.64    8.85   0
   0  -4  17    9.00    8.31   0
   0   4  17   -1.72    8.86   0
   0  -4  17    3.16    8.49   0
  -9   5  17  306.00   15.85   0
   9  -5 -17  287.32   16.24   0
  -9  -5  17  279.71   15.59   0
   7  -5 -17   16.06   10.58   0
  -7   5  17    8.90   14.36   0
  -7  -5  17    1.44   13.52   0
  -5  -5  17   62.78   12.92   0
   5  -5 -17   39.41   14.49   0
  -5   5  17   75.63    9.86   0
  -3  -5  17  287.85   13.46   0
  -3   5  17  310.29   14.20   0
  -1  -5  17   17.18    8.45   0
  -1  -5  17   15.38    8.53   0
  -1   5  17    3.01   12.56   0
   1  -5  17  -20.11   11.82   0
   1   5  17   -1.70    8.41   0
   1  -5  17    4.05   11.58   0
   1   5  17   -5.20    8.86   0
  -8   6  17   36.77   15.31   0
  -8  -6  17   19.36   14.17   0
   8  -6 -17   39.73   15.40   0
  -6   6  17  -10.86   14.35   0
  -6  -6  17   11.84   12.90   0
   6  -6 -17    1.55   10.44   0
  -4  -6  17   79.65    9.24   0
  -4   6  17   97.90   14.08   0
  -2  -6  17   11.25   12.40   0
  -2   6  17   20.44    9.18   0
  -2  -6  17   29.25   12.02   0
   0  -6  17   -5.61   11.93   0
   0  -6  17   22.79   11.82   0
   0   6  17   18.14    8.75   0
   7  -7 -17   11.64   10.84   0
  -7   7  17   17.52   14.96   0
  -7  -7  17    5.42   13.41   0
  -5  -7  17   -1.44   12.81   0
  -5   7  17   -2.13   14.16   0
   5  -7 -17  -20.50   14.41   0
  -3  -7  17   33.39    9.11   0
  -3   7  17   63.55   13.64   0
  -3  -7  17   60.63   11.88   0
  -1  -7  17   27.70   11.67   0
  -1   7  17   23.58   12.79   0
  -1  -7  17   16.43   12.04   0
  -4  -8  17  121.55   12.97   0
  -4   8  17  129.49   14.45   0
  -4  -8  17  128.03    8.96   0
  10   0 -18  539.03   13.60   0
 -10   0  18  500.00   13.14   0
  -8   0  18   37.83   13.98   0
   8   0 -18   27.94   14.03   0
  -6   0  18  174.60   13.73   0
  -4   0  18   88.07    9.26   0
  -2   0  18   45.62   12.29   0
   0   0  18  -19.77   12.00   0
   0   0  18   -6.79   12.25   0
   9   1 -18   41.11   13.99   0
  -9   1  18   17.79   14.67   0
  -9  -1  18   46.55   10.22   0
   9  -1 -18   31.69   10.64   0
   7  -1 -18   12.72   10.03   0
  -7   1  18   15.93    9.83   0
  -7  -1  18    9.28    9.57   0
  -5   1  18   28.87   12.86   0
  -5  -1  18   46.26   12.74   0
  -3   1  18    4.88   12.50   0
  -3  -1  18   26.66    8.78   0
  -1   1  18  -10.54   12.16   0
  -1  -1  18   -5.63    8.52   0
  -1  -1  18   16.43   12.23   0
  -8   2  18   20.49   14.03   0
  -8  -2  18   18.61   13.76   0
   8  -2 -18   13.38   14.73   0
  -6   2  18    4.81    9.54   0
  -6  -2  18   15.11   12.81   0
  -4  -2  18   58.97   12.75   0
  -4   2  18   62.00   13.18   0
  -2   2  18   17.13   12.43   0
  -2  -2  18   25.52   12.17   0
   0  -2  18   -3.58    8.73   0
   0   2  18   10.92   11.98   0
   0  -2  18  -14.41    8.46   0
   0   2  18   25.55   12.33   0
  -9   3  18  118.03   11.12   0
  -9  -3  18  128.62   10.51   0
   9  -3 -18  119.55   15.61   0
   7  -3 -18  110.70   14.82   0
  -7   3  18  100.80   14.35   0
  -7  -3  18   80.37   13.61   0
  -5   3  18  109.99   13.41   0
  -5  -3  18   77.65    9.29   0
  -3  -3  18   15.45   12.07   0
  -3   3  18    7.87   12.51   0
  -1   3  18   22.17   12.39   0
  -1  -3  18   50.95   11.96   0
  -1  -3  18   12.48   12.28   0
  -8   4  18   18.02   10.28   0
   8  -4 -18   14.92   14.96   0
  -8  -4  18   19.41    9.71   0
  -6   4  18  291.49   11.19   0
  -6  -4  18  291.88   14.20   0
   6  -4 -18  281.78   16.09   0
  -4  -4  18    4.12    9.01   0
  -4   4  18   -1.51   13.14   0
  -2  -4  18   10.46   12.22   0
  -2   4  18    5.14    8.85   0
  -2  -4  18   27.78   11.93   0
   7  -5 -18   11.51   14.47   0
  -7   5  18  -11.51   10.09   0
  -7  -5  18    2.03   13.11   0
  -5  -5  18    4.19   12.47   0
  -5   5  18   -0.93    9.50   0
  -3  -5  18   20.50    8.59   0
  -3   5  18   13.28   12.75   0
  -3  -5  18    6.07    8.64   0
   6  -6 -18  165.73   11.68   0
  -6   6  18  182.47   11.24   0
  -6  -6  18  144.92   13.64   0
  -4  -6  18   -7.40    8.74   0
  -4   6  18   -0.94   13.37   0
  -4  -6  18    4.11    8.44   0
  -6   0  19  -14.27   12.93   0
  -4   0  19   -0.63    8.76   0
  -7   1  19   40.64   10.09   0
  -7  -1  19   60.41    9.63   0
  -5   1  19   -0.73    9.09   0
  -5  -1  19   27.46   12.58   0
  -3  -1  19   -3.69    8.59   0
  -3   1  19    7.83   12.25   0
  -6   2  19    8.67    9.15   0
  -6  -2  19    5.79   12.76   0
  -4  -2  19   14.60    8.78   0
  -4   2  19   -4.32   12.45   0
  -5   3  19   26.28   13.09   0
  -5  -3  19   58.43   12.72   0
;
_shelx_hkl_checksum     44342
_shelx_res_file
;
TITL Mn(SeCN)2(pyridine)4 in C2/c at -103C
    ta197tt.res
    created by SHELXL-2018/3 at 11:19:00 on 18-Dec-2022
CELL 0.71073  12.5335  13.4331  15.1300  90.000 108.608  90.000
ZERR    4.00   0.0009   0.0008   0.0012   0.000   0.008   0.000
LATT  7
SYMM -X, Y, 0.5-Z
SFAC C H N Mn SE
UNIT 88 80 24 4 8
L.S. 10
ACTA
BOND $H
HTAB
EQIV $2 -x+1, -y+1, -z+1
HTAB C12 Se1_$2
EQIV $3 -x+1, y, -z+3/2
HTAB C22 Se1_$3
EQIV $4 x+1/2, y-1/2, z
HTAB C25 Se1_$4
EQIV $1 -x+3/2, -y+3/2, -z+1
HTAB C25 N1_$1
TEMP -103
OMIT 1 15 1
OMIT 1 15 3
WGHT    0.037600    6.334401
FVAR       0.28812
MN1   4    0.750000    0.750000    0.500000    10.50000    0.01461    0.01976 =
         0.02443   -0.00044    0.00651    0.00007
N11   3    0.626152    0.623070    0.434178    11.00000    0.02021    0.02274 =
         0.02733   -0.00233    0.00584   -0.00224
C11   1    0.657510    0.527919    0.446071    11.00000    0.03402    0.02427 =
         0.03664   -0.00591    0.01060   -0.00024
AFIX  43
H11   2    0.734043    0.513251    0.479058    11.00000   -1.20000
AFIX   0
C12   1    0.584451    0.449633    0.412900    11.00000    0.05407    0.02267 =
         0.04791   -0.00719    0.02025   -0.00722
AFIX  43
H12   2    0.610081    0.382797    0.423720    11.00000   -1.20000
AFIX   0
C13   1    0.473978    0.470066    0.363946    11.00000    0.04162    0.04182 =
         0.05418   -0.01698    0.01724   -0.02586
AFIX  43
H13   2    0.421823    0.417644    0.340179    11.00000   -1.20000
AFIX   0
C14   1    0.440350    0.567702    0.350009    11.00000    0.02824    0.04685 =
         0.05895   -0.00826   -0.00030   -0.01313
AFIX  43
H14   2    0.364597    0.583892    0.315879    11.00000   -1.20000
AFIX   0
C15   1    0.518299    0.642218    0.386353    11.00000    0.02484    0.03021 =
         0.04300    0.00063    0.00227   -0.00198
AFIX  43
H15   2    0.494330    0.709602    0.376995    11.00000   -1.20000
AFIX   0
N21   3    0.790112    0.682270    0.647909    11.00000    0.01694    0.02432 =
         0.02433   -0.00211    0.00499   -0.00155
C21   1    0.756706    0.725564    0.714911    11.00000    0.02507    0.03048 =
         0.02891   -0.00751    0.00767    0.00071
AFIX  43
H21   2    0.717815    0.787259    0.701489    11.00000   -1.20000
AFIX   0
C22   1    0.776478    0.684224    0.802478    11.00000    0.03631    0.04680 =
         0.02611   -0.00773    0.01325   -0.00253
AFIX  43
H22   2    0.752223    0.717571    0.848060    11.00000   -1.20000
AFIX   0
C23   1    0.831927    0.593834    0.823015    11.00000    0.02584    0.04490 =
         0.02552    0.00362    0.00762   -0.00245
AFIX  43
H23   2    0.846555    0.564051    0.882662    11.00000   -1.20000
AFIX   0
C24   1    0.865444    0.548068    0.754370    11.00000    0.02420    0.03100 =
         0.03381    0.00747    0.00661    0.00533
AFIX  43
H24   2    0.902487    0.485410    0.765582    11.00000   -1.20000
AFIX   0
C25   1    0.844140    0.595052    0.669008    11.00000    0.02630    0.02793 =
         0.02566    0.00070    0.00775    0.00397
AFIX  43
H25   2    0.869203    0.563732    0.622887    11.00000   -1.20000
AFIX   0
SE1   5    0.411609    0.847480    0.584216    11.00000    0.03366    0.03093 =
         0.04524   -0.00001    0.02617    0.00150
C1    1    0.532304    0.840644    0.545961    11.00000    0.02365    0.01583 =
         0.02206    0.00069    0.00096    0.00074
N1    3    0.610505    0.834910    0.521312    11.00000    0.02107    0.03343 =
         0.03506    0.00147    0.01205    0.00699
HKLF 4
REM  Mn(SeCN)2(pyridine)4 in C2/c at -103C
REM wR2 = 0.0881, GooF = S = 1.028, Restrained GooF = 1.028 for all data
REM R1 = 0.0425 for 2124 Fo > 4sig(Fo) and 0.0568 for all 2636 data
REM 142 parameters refined using 0 restraints
END
WGHT      0.0375      6.3565
REM Instructions for potential hydrogen bonds
HTAB C12 Se1_$2
HTAB C22 Se1_$3
HTAB C25 Se1_$4
HTAB C25 N1_$1
REM Highest difference peak  0.558,  deepest hole -0.588,  1-sigma level  0.091
Q1    1   0.5555  0.7054  0.5883  11.00000  0.05    0.56
Q2    1   0.7010  0.5609  0.5900  11.00000  0.05    0.54
Q3    1   0.3776  0.3629  0.4207  11.00000  0.05    0.52
Q4    1   0.4560  0.8186  0.6260  11.00000  0.05    0.49
Q5    1   0.4826  0.9250  0.5786  11.00000  0.05    0.49
Q6    1   0.7192  0.7123  0.9188  11.00000  0.05    0.48
Q7    1   0.9484  0.4868  0.9080  11.00000  0.05    0.45
Q8    1   0.7732  0.4824  0.5890  11.00000  0.05    0.45
Q9    1   0.4842  0.7755  0.5761  11.00000  0.05    0.45
Q10   1   0.3399  0.9265  0.5857  11.00000  0.05    0.41
Q11   1   0.8012  0.6368  0.9201  11.00000  0.05    0.41
Q12   1   0.6655  0.8234  0.5075  11.00000  0.05    0.41
Q13   1   0.8819  0.5604  0.9186  11.00000  0.05    0.40
Q14   1   0.3830  0.8203  0.5530  11.00000  0.05    0.40
Q15   1   0.5000  0.5000  0.5000  10.50000  0.05    0.39
Q16   1   0.6090  0.8984  0.5039  11.00000  0.05    0.39
Q17   1   0.5446  0.5414  0.5073  11.00000  0.05    0.39
Q18   1   0.5334  0.9599  0.5089  11.00000  0.05    0.38
Q19   1   0.6749  0.6736  0.4973  11.00000  0.05    0.38
Q20   1   0.3398  0.7747  0.5917  11.00000  0.05    0.38
;
_shelx_res_checksum     57341
data_global
_journal_date_recd_electronic     2023-04-14
_journal_date_accepted     2023-04-18
_journal_name_full     'Acta Crystallographica, Section E'
_journal_year     2023
_journal_volume     79
_journal_issue      5
_journal_page_first     0
_journal_page_last     0
_journal_paper_category     GM
_journal_paper_doi     10.1107/S2056989023003535
_journal_coeditor_code     HB8063
_publ_contact_author_name     'Christian N\"ather'
_publ_contact_author_address
;
Institut f\"ur Anorganische Chemie
Universit\"at Kiel
Max-Eyth-Strasse 2
24118 Kiel
Germany
;
_publ_contact_author_email     cnaether@ac.uni-kiel.de
_publ_contact_author_fax     ?
_publ_contact_author_phone     ?
_publ_section_title
;
Synthesis, crystal structure and thermal decomposition pathway of
bis(isoselenocyanato-\k<i>N</i>)tetrakis(pyridine-\k<i>N</i>)manganese(II)
;
loop_
    _publ_author_name
    _publ_author_footnote
    _publ_author_address
    'N\"ather, Christian' .
;
Institut f\"ur Anorganische Chemie
Universit\"at Kiel
Max-Eyth-Strasse 2
24118 Kiel
Germany
;
    'Mangelsen, Sebastian' .
;
Institut f\"ur Anorganische Chemie
Universit\"at Kiel
Max-Eyth-Strasse 2
24118 Kiel
Germany
;
    'Boeckmann, Jan' .
;
Institut f\"ur Anorganische Chemie
Universit\"at Kiel
Max-Eyth-Strasse 2
24118 Kiel
Germany
;
_publ_section_synopsis
;
In the crystal structure of the title compound, discrete complexes are
observed, in which the Ni cations are octahedrally coordinated by two terminal
N-bonded selenocyanate anions and four pyridine coligands. Weak C---H...Se
interactions occur in the extended structure.
;
