# Supplementary material for: Synthesis, crystal structure and thermal decomposition pathway of bis­(iso­seleno­cyanato-κN)tetra­kis­(pyridine-κN)manganese(II)
Source: Acta Crystallogr E Crystallogr Commun. 2023 Apr 21;79(Pt 5):482–7. doi: 10.1107/S2056989023003535 (PMC10162072; doi:10.1107/S2056989023003535)
Supplement: Supplementary file 2 [file e-79-00482-Isup2.hkl]

#
# h,k,l, Fc-squared, Fo-squared, sigma(Fo-squared), status flag
#
data_I
_shelx_title ' Mn(SeCN)2(pyridine)4 in C2/c at -103C'
_shelx_refln_list_code          4
_shelx_F_calc_maximum      336.26
_exptl_crystal_F_000      1148.00
_reflns_d_resolution_high  0.7828

loop_
 _space_group_symop_operation_xyz
 'x, y, z'
 '-x, y, -z+1/2'
 'x+1/2, y+1/2, z'
 '-x+1/2, y+1/2, -z+1/2'
 '-x, -y, -z'
 'x, -y, z-1/2'
 '-x+1/2, -y+1/2, -z'
 'x+1/2, -y+1/2, z-1/2'

_cell_length_a    12.5335
_cell_length_b    13.4331
_cell_length_c    15.1300
_cell_angle_alpha  90.000
_cell_angle_beta  108.608
_cell_angle_gamma  90.000

_shelx_F_squared_multiplier     1.000

loop_
 _refln_index_h
 _refln_index_k
 _refln_index_l
 _refln_F_squared_calc
 _refln_F_squared_meas
 _refln_F_squared_sigma
 _refln_observed_status
   2   0   0         27.77         89.17        76.36 o
   4   0   0       6676.87       6034.37       116.33 o
   6   0   0      45512.47      42282.85      1253.60 o
   8   0   0       4005.30       4279.98        95.81 o
  10   0   0        135.19         34.26        81.73 o
  12   0   0       7528.48       7660.58       120.98 o
  14   0   0        512.28        725.72       106.86 o
   3   1   0      16233.92      14160.23       111.64 o
   5   1   0       6157.92       5464.15        71.96 o
   7   1   0       2852.53       2923.37        57.10 o
   9   1   0        651.32        635.21        58.77 o
  11   1   0       1685.53       1819.16        63.16 o
  13   1   0        383.92        524.01        61.13 o
  15   1   0        308.92        321.62        77.04 o
   0   2   0      12666.11      10871.82       245.68 o
   2   2   0      22524.97      22312.61       917.52 o
   4   2   0      21909.34      20255.14       134.82 o
   6   2   0      27806.32      26920.30       265.66 o
   8   2   0       3741.81       3709.62        59.30 o
  10   2   0         82.45        124.05        58.06 o
  12   2   0       1914.04       1996.98        80.57 o
  14   2   0       1109.58       1110.79        88.88 o
   3   3   0       3332.69       3278.18       110.41 o
   5   3   0      12895.16      12062.28        99.35 o
   7   3   0      23510.02      22861.97       197.05 o
   9   3   0       1232.70       1279.12        51.79 o
  11   3   0       4492.87       4413.90        74.87 o
  13   3   0        978.48        884.70        66.64 o
   0   4   0      24462.21      22384.81       639.06 o
   2   4   0      37122.67      34696.70       359.70 o
   4   4   0      42692.62      47398.24      1963.04 o
   6   4   0        553.02        489.39        53.53 o
   8   4   0       4073.61       4108.38        64.79 o
  10   4   0      10578.54      10344.41       146.81 o
  12   4   0         20.56         21.11        63.68 o
  14   4   0        678.12        554.89        79.07 o
   1   5   0       1375.96       1496.74        81.09 o
   3   5   0          2.29         24.95        80.70 o
   5   5   0        701.91        712.53        65.19 o
   7   5   0       2868.79       3070.36        93.96 o
   9   5   0       3260.49       3091.52        67.41 o
  11   5   0        140.01         87.90        72.62 o
  13   5   0         92.74        172.12        70.10 o
   0   6   0      15196.96      15235.52       230.27 o
   2   6   0      23703.10      22300.46       563.23 o
   4   6   0      10009.41       8847.61       201.11 o
   6   6   0       4078.23       4429.19       217.59 o
   8   6   0       2969.64       3719.11       592.16 o
  10   6   0      13820.41      13778.86       426.03 o
  12   6   0        169.18        149.99        63.81 o
  14   6   0        367.58        211.72        86.11 o
   1   7   0      15532.20      14713.28       260.52 o
   3   7   0       1029.20       1251.11        73.66 o
   5   7   0      20673.85      20576.35       151.30 o
   7   7   0      11124.39      12835.43       552.41 o
   9   7   0        206.67        198.13        71.92 o
  11   7   0       4559.11       4620.99       154.76 o
  13   7   0        269.26        270.09        78.68 o
   0   8   0       1427.35       1203.33       111.56 o
   2   8   0        788.34        769.64        85.17 o
   4   8   0        907.41        906.13        84.28 o
   6   8   0       1942.89       1970.40        89.38 o
   8   8   0       2556.01       2916.24       180.99 o
  10   8   0       1133.40       1145.46        82.51 o
  12   8   0       1664.33       1661.93        83.53 o
   1   9   0       9585.46      10233.07       202.54 o
   3   9   0        849.30        805.59        84.81 o
   5   9   0       6317.39       6136.79       155.70 o
   7   9   0       1243.32       1221.46       107.87 o
   9   9   0       1865.18       2045.39       116.00 o
  11   9   0        369.92        256.65        94.34 o
   0  10   0      36366.14      37177.06      1543.68 o
   2  10   0       3430.97       3532.24       221.83 o
   4  10   0        497.06        604.22        69.42 o
   6  10   0      17331.22      17146.79       656.22 o
   8  10   0        737.61        656.73       103.53 o
  10  10   0        440.71        526.99        84.28 o
  12  10   0       2808.33       3129.12       178.73 o
   1  11   0         25.68         24.74        84.60 o
   3  11   0        182.85        216.71        82.49 o
   5  11   0       3059.98       3164.84       111.41 o
   7  11   0        578.27        465.10        85.20 o
   9  11   0          2.98          0.42        82.34 o
  11  11   0        151.63        268.09       115.10 o
   0  12   0       6088.11       6271.69       234.06 o
   2  12   0        387.50        347.55       100.86 o
   4  12   0        255.59         -0.80       102.41 o
   6  12   0       4084.50       4200.93       260.38 o
   8  12   0         10.75        132.72        82.10 o
  10  12   0          3.30        -44.85       191.72 o
   1  13   0       7559.02       7775.56       139.16 o
   3  13   0         45.78        102.85        97.98 o
   5  13   0       5274.97       5544.77       190.21 o
   7  13   0        733.43        858.26       245.62 o
   9  13   0        134.81         92.63        99.55 o
   0  14   0         23.36       1304.50       236.71 o
   2  14   0       4191.79       4129.61       144.56 o
   4  14   0       1450.78       1658.06       181.90 o
   6  14   0        445.52        533.64       146.66 o
   8  14   0        908.32        774.47       124.52 o
   1  15   0       1047.99       1131.27       202.74 o
   3  15   0         43.71         79.35       117.68 o
   5  15   0        245.57        438.27       118.39 o
   7  15   0         17.21         -9.73       120.76 o
   0  16   0       1500.07       1324.48       223.89 o
   2  16   0       2395.83       2394.09       244.30 o
   4  16   0       1897.18       1964.57       124.51 o
   1  17   0        884.68        831.56       259.24 o
 -15   1   1       1862.07       1602.59        91.35 o
 -13   1   1         61.21        228.87       103.06 o
 -11   1   1       2489.18       2692.56       112.31 o
  -9   1   1      24182.59      24677.35       104.65 o
  -7   1   1       2609.04       2516.31        68.67 o
  -5   1   1      22191.61      21194.71       301.04 o
  -3   1   1      75906.95      68861.55       815.16 o
  -1   1   1       4018.60       3445.92       472.94 o
   1   1   1       9128.12       9068.15       478.71 o
   3   1   1      15808.48      13403.78       103.39 o
   5   1   1       9202.31       9266.91        78.22 o
   7   1   1        827.43        840.22        44.55 o
   9   1   1      19969.21      19555.29       142.32 o
  11   1   1       2609.22       2544.22       107.51 o
  13   1   1          1.52        535.07       261.96 o
 -14   2   1       1682.21       1604.21        84.37 o
 -12   2   1       2096.05       2635.33       154.70 o
 -10   2   1         90.03         42.86        60.93 o
  -8   2   1       9112.13       8863.02        91.08 o
  -6   2   1      18447.24      17399.10       159.49 o
  -4   2   1       2172.20       2044.75        78.31 o
  -2   2   1     101427.37     102510.56      7988.83 o
   0   2   1        453.47       1074.00       450.21 o
   2   2   1       1051.64       1199.60        62.98 o
   4   2   1      17506.62      15685.13       127.99 o
   6   2   1       1821.29       1689.94        48.54 o
   8   2   1       3713.94       3689.31        60.13 o
  10   2   1       6371.79       6134.93       157.55 o
  12   2   1         13.05        917.40       344.58 o
  14   2   1       1844.08       1840.79        78.26 o
 -15   3   1        633.90        489.91       108.34 o
 -13   3   1       1743.44       1788.32        69.53 o
 -11   3   1       1255.23       1296.08        69.27 o
  -9   3   1        726.32        819.39        63.08 o
  -7   3   1      21035.44      21032.21       107.29 o
  -5   3   1      11599.80      11854.43        97.91 o
  -3   3   1       1652.18       1716.86        78.13 o
  -1   3   1       4386.46       3773.76       105.29 o
   1   3   1      20080.42      17469.03       171.85 o
   3   3   1      11066.34      11425.53       383.95 o
   5   3   1      14382.37      13959.29        95.56 o
   7   3   1        506.81        372.06        46.70 o
   9   3   1       1695.93       1768.25        50.61 o
  11   3   1       4254.23       4356.93        71.67 o
  13   3   1       1186.86       1312.26        75.24 o
 -14   4   1        450.56        283.53        89.06 o
 -12   4   1       1025.85       1044.89        75.24 o
 -10   4   1       1307.18       1331.87        84.85 o
  -8   4   1       4852.83       4518.95        80.47 o
  -6   4   1        248.87        227.17        56.09 o
  -4   4   1         24.93         11.56        66.77 o
  -2   4   1      30602.34      29230.23       387.72 o
   0   4   1       7906.55       7430.46       113.92 o
   2   4   1       1143.70       1249.91        69.43 o
   4   4   1      40331.67      45099.16      1840.52 o
   6   4   1        517.58        549.15        60.41 o
   8   4   1       5340.16       5012.64       103.94 o
  10   4   1       4149.76       4390.90       121.35 o
  12   4   1        762.81        757.61        58.41 o
  14   4   1        794.97        953.08       116.26 o
 -13   5   1       7736.66       7341.66       276.12 o
 -11   5   1       2153.78       2232.51        87.21 o
  -9   5   1       3017.97       2942.04        63.39 o
  -7   5   1      22948.09      22976.64       513.52 o
  -5   5   1        189.49        212.28        59.24 o
  -3   5   1        864.33       1117.89        75.37 o
  -1   5   1      43682.74      40843.51       520.02 o
   1   5   1       1524.33       1240.97        73.51 o
   3   5   1       2913.50       2328.53        80.39 o
   5   5   1      31648.51      34872.40      1812.95 o
   7   5   1       6545.99       6517.18        69.57 o
   9   5   1       1008.25       2965.42       979.14 o
  11   5   1       7667.62       8017.74       148.14 o
  13   5   1       1912.05       1920.60        90.52 o
 -14   6   1        245.08        235.47        94.38 o
 -12   6   1        248.05        360.45        82.16 o
 -10   6   1          1.52         27.71        79.56 o
  -8   6   1       1854.21       1904.11        60.04 o
  -6   6   1       4264.66       4606.57       219.88 o
  -4   6   1       5584.55       5519.78        82.78 o
  -2   6   1      10792.86      10177.13       122.75 o
   0   6   1      16814.35      17380.51       312.07 o
   2   6   1       6794.35       6822.01        98.36 o
   4   6   1       5182.24       4910.01        79.25 o
   6   6   1       1019.96       1285.12        62.21 o
   8   6   1       7148.36       7389.48       396.22 o
  10   6   1       1232.69       1304.91        66.74 o
  12   6   1         54.40        -71.44        71.44 o
 -13   7   1       1371.49       1258.88       129.13 o
 -11   7   1        336.79        458.63        79.82 o
  -9   7   1         70.18         66.45        55.92 o
  -7   7   1       8039.35       9034.83       426.69 o
  -5   7   1        669.29        654.63        73.73 o
  -3   7   1        100.60        207.46        72.29 o
  -1   7   1      15432.37      15700.23       214.91 o
   1   7   1        486.08        354.93        68.40 o
   3   7   1        305.72        221.05        64.94 o
   5   7   1      10100.05      10442.52       106.53 o
   7   7   1       8722.61      10199.30       618.06 o
   9   7   1        305.99        371.34        63.65 o
  11   7   1       4855.69       4298.92       181.82 o
  13   7   1        465.22        419.73        85.17 o
 -12   8   1       2670.78       2478.87        78.61 o
 -10   8   1       1170.81       1204.50        72.16 o
  -8   8   1       4580.66       5278.59       292.60 o
  -6   8   1       3557.50       3550.38        85.15 o
  -4   8   1       1086.19        989.45        88.72 o
  -2   8   1      12312.59      11858.46       127.85 o
   0   8   1      10024.23      10367.05       203.80 o
   2   8   1       7936.45       8269.41       111.62 o
   4   8   1      10312.54      10035.76       111.20 o
   6   8   1        652.71        733.16        81.41 o
   8   8   1       2148.52       2786.21        98.85 o
  10   8   1       2611.84       2946.57       151.16 o
  12   8   1       1133.43        866.83       105.84 o
 -13   9   1         37.61         32.29        73.48 o
 -11   9   1       1118.97       1079.71        80.84 o
  -9   9   1      10363.57      12047.10       585.04 o
  -7   9   1       3504.52       3524.79       110.53 o
  -5   9   1       1325.93       1367.12        91.08 o
  -3   9   1       7814.82       7414.39       117.73 o
  -1   9   1        994.09       1008.60        87.87 o
   1   9   1       6937.47       7244.96       146.68 o
   3   9   1      14166.15      13966.28       220.93 o
   5   9   1         22.94        -16.89        63.49 o
   7   9   1        866.84        792.74       100.28 o
   9   9   1       8930.19      11029.81       661.70 o
  11   9   1          4.00         -6.03       108.12 o
 -12  10   1         48.49        101.28        92.26 o
 -10  10   1        904.00        987.02        87.71 o
  -8  10   1        374.89        537.35       161.00 o
  -6  10   1        590.70        617.45       130.52 o
  -4  10   1        149.95        147.58        69.67 o
  -2  10   1         95.57         83.24       106.13 o
   0  10   1          2.96         12.51        72.09 o
   2  10   1       3120.55       3036.45        92.35 o
   4  10   1         11.52          3.34        64.52 o
   6  10   1        424.65        606.92        98.81 o
   8  10   1        471.11        505.52       115.22 o
  10  10   1        119.74        128.29       103.41 o
  12  10   1        148.00         76.68        84.92 o
 -11  11   1        679.98        724.95        91.48 o
  -9  11   1       3857.14       3948.87        98.39 o
  -7  11   1        839.48        897.14       105.97 o
  -5  11   1       4231.61       4270.82       202.08 o
  -3  11   1       9596.02       9597.88       149.98 o
  -1  11   1       2690.26       2757.65       102.21 o
   1  11   1        520.03        563.43        76.42 o
   3  11   1      17682.44      17340.81       625.33 o
   5  11   1        192.49        215.45        79.89 o
   7  11   1        102.59         43.72       125.16 o
   9  11   1       5844.81       6320.43       369.94 o
  11  11   1        227.33        151.93       187.86 o
 -10  12   1         27.29         34.94       103.15 o
  -8  12   1       5563.72       5530.28       428.91 o
  -6  12   1        790.03        822.19       107.08 o
  -4  12   1       1061.83       1041.55       108.28 o
  -2  12   1       4919.09       4908.59       119.50 o
   0  12   1       4036.10       3810.81       110.91 o
   2  12   1        496.52        588.07       119.58 o
   4  12   1       2447.25       2707.79       119.98 o
   6  12   1         60.82         14.65        79.62 o
   8  12   1        797.74        907.32        99.87 o
  10  12   1       1322.90       1324.13       102.72 o
  -9  13   1         95.93         11.34       148.89 o
  -7  13   1       1180.63       1104.74        88.58 o
  -5  13   1       1665.49       1541.74       108.30 o
  -3  13   1       1052.32       1171.16       104.57 o
  -1  13   1       2355.66       2346.06        96.10 o
   1  13   1       2656.41       2603.70       177.32 o
   3  13   1        109.98         10.97        95.17 o
   5  13   1        800.12        914.08       100.24 o
   7  13   1        210.73        259.76       104.02 o
   9  13   1        359.05        373.48       119.67 o
  -8  14   1       1395.05       1460.41       117.63 o
  -6  14   1        662.58        629.92       125.13 o
  -4  14   1        110.40        165.84        98.60 o
  -2  14   1       2540.73       2706.34       123.77 o
   0  14   1        592.48       1219.93       469.02 o
   2  14   1        235.91        266.56        97.91 o
   4  14   1       2004.09       1949.82       102.62 o
   6  14   1        575.34        589.16       147.51 o
   8  14   1        785.78        767.51       162.51 o
  -7  15   1       5541.41       5408.96       250.93 o
  -5  15   1         63.45        -43.21       119.13 o
  -3  15   1         43.49         17.05        98.00 o
  -1  15   1       5791.08       4990.32       233.34 o
   3  15   1        545.24        582.57       117.34 o
   5  15   1       2277.26       2287.09       124.24 o
   7  15   1       1060.68       1072.49       122.15 o
  -4  16   1        228.48        233.97       118.34 o
  -2  16   1        752.16        565.58       223.46 o
   0  16   1        843.32        609.60       177.43 o
   2  16   1        558.32        488.60       196.84 o
   4  16   1        456.24        245.00       118.16 o
  -1  17   1       2154.08       1807.31       295.01 o
   1  17   1        277.96        253.94       255.38 o
 -14   0   2       9201.24       9028.67       278.87 o
 -12   0   2       1366.44       1241.15       291.22 o
 -10   0   2       5674.87       5460.85        86.63 o
  -8   0   2      34186.50      33621.80       253.70 o
  -6   0   2       6527.10       6100.94       116.13 o
  -4   0   2      20572.02      20359.10       567.02 o
  -2   0   2      23456.91      21222.72       763.68 o
   0   0   2      36280.23      35620.30       382.23 o
   4   0   2       1695.03       1406.74       123.35 o
   6   0   2      34421.69      33663.43       156.66 o
   8   0   2       4612.30       4489.96        79.31 o
  10   0   2        671.56        699.26        65.51 o
  12   0   2       3887.83       4086.58       106.79 o
  14   0   2         14.74        137.80       116.82 o
 -15   1   2       1074.76       1147.49        90.97 o
 -13   1   2        426.23        850.98       205.24 o
 -11   1   2       2326.93       2359.09        63.49 o
  -9   1   2       6265.21       6141.05       105.26 o
  -7   1   2        804.32       1003.89        62.54 o
  -5   1   2      17483.26      17609.28       166.47 o
  -3   1   2        505.02        549.26        86.94 o
  -1   1   2        448.56        361.73        62.64 o
   1   1   2       1083.89       1019.88        86.33 o
   3   1   2      34525.96      32380.79       332.60 o
   5   1   2        353.82        429.16        44.45 o
   7   1   2       6466.96       6399.63        68.36 o
   9   1   2       1529.72       1398.40        48.97 o
  11   1   2        318.88        482.78        68.29 o
  13   1   2         14.68         53.95        74.00 o
 -14   2   2       1611.70       1466.23        89.07 o
 -12   2   2        324.18        473.21        67.80 o
 -10   2   2        193.93        264.93        70.19 o
  -8   2   2       7172.46       6942.08        83.07 o
  -6   2   2      10023.95      10193.34       266.37 o
  -4   2   2       5157.08       5325.01        93.09 o
  -2   2   2        814.08        823.98        94.71 o
   0   2   2      13835.04      12510.62       144.21 o
   2   2   2       4342.10       4683.91       255.93 o
   4   2   2       2221.83       2012.93        59.42 o
   6   2   2       1049.32        819.34        46.23 o
   8   2   2        279.96        243.25        58.86 o
  10   2   2        874.39       1006.93        71.41 o
  12   2   2       1213.37       1371.07        79.18 o
  14   2   2        388.92        396.52        83.36 o
 -15   3   2       3358.99       3091.79       141.66 o
 -13   3   2        653.99        743.41        76.37 o
 -11   3   2       6986.83       7536.79       168.85 o
  -9   3   2      21081.36      20693.44       346.76 o
  -7   3   2       5497.11       5714.48        87.98 o
  -5   3   2      22583.63      22855.33       306.61 o
  -3   3   2      18875.04      19997.16       833.67 o
  -1   3   2       1907.67       1789.47       100.14 o
   1   3   2      64067.16      59032.96      1181.93 o
   3   3   2      10113.06      10601.41       593.45 o
   5   3   2       7522.17       7010.41       107.30 o
   7   3   2      10412.29      10149.24        73.24 o
   9   3   2      10239.97       9805.09       157.74 o
  11   3   2         56.90        442.23       169.27 o
  13   3   2        590.45        761.33       127.94 o
 -14   4   2        254.89        272.78        80.92 o
 -12   4   2       2544.31       2543.57        82.24 o
 -10   4   2       8492.46       8492.45       229.12 o
  -8   4   2       2002.00       1895.44        69.99 o
  -6   4   2         48.59         57.13        59.69 o
  -4   4   2      50223.82      57499.55      2855.90 o
  -2   4   2         69.66         61.51        72.17 o
   0   4   2       3281.22       3195.59        81.37 o
   2   4   2      65979.94      60798.03      1263.41 o
   4   4   2          3.59        -16.14        54.88 o
   6   4   2       1603.29       1660.66        53.62 o
   8   4   2       5831.67       6069.33       116.61 o
  10   4   2       2299.45       2405.01        66.46 o
  12   4   2         43.02          5.78        65.38 o
  14   4   2       1375.56       1298.30        77.30 o
 -13   5   2        244.57        110.41        67.36 o
 -11   5   2        119.37         33.27        76.33 o
  -9   5   2          1.15        103.34        62.25 o
  -7   5   2        994.09       1178.54        67.58 o
  -5   5   2       1519.07       1938.00       122.77 o
  -3   5   2         53.07         74.57        73.91 o
  -1   5   2        139.94        151.06        75.40 o
   1   5   2       2570.28       2594.58        75.78 o
   3   5   2         39.35         61.12        53.09 o
   5   5   2        490.67        575.84        51.68 o
   7   5   2        468.35        511.11        55.99 o
   9   5   2         72.48         81.06        54.25 o
  11   5   2        821.64        741.55        58.71 o
  13   5   2         43.71        -55.64        74.47 o
 -14   6   2        500.84        513.29        88.08 o
 -12   6   2        256.93        261.08        61.51 o
 -10   6   2      11883.27      12446.17       341.40 o
  -8   6   2       2046.90       2913.24       445.52 o
  -6   6   2         77.07        162.96        67.09 o
  -4   6   2      43353.87      43891.93       206.93 o
  -2   6   2        185.61        175.06        65.31 o
   0   6   2       7384.31       8013.06       114.91 o
   2   6   2      49591.64      47868.96      1555.41 o
   4   6   2       2154.61       2316.62        56.85 o
   6   6   2        100.39        186.04        68.83 o
   8   6   2      11954.82      11639.90       303.98 o
  10   6   2          6.30         13.09        68.29 o
  12   6   2         91.26         71.60        80.26 o
 -13   7   2        518.35        583.64        80.98 o
 -11   7   2       2002.66       1959.65        94.95 o
  -9   7   2      12577.31      12572.56       232.43 o
  -7   7   2        945.52       1727.63       275.94 o
  -5   7   2       7272.85       6944.75       114.55 o
  -3   7   2      13603.62      12917.10       125.28 o
  -1   7   2       1463.55       1624.65        83.55 o
   1   7   2      14758.53      13620.67       205.47 o
   3   7   2       6213.57       5783.62        96.67 o
   5   7   2        455.75        384.14        57.51 o
   7   7   2       8240.82       9671.46       244.17 o
   9   7   2       3661.37       3675.00       105.57 o
  11   7   2         31.78         91.24        72.67 o
  13   7   2       1118.54        906.64        90.07 o
 -12   8   2        362.03        369.84        73.32 o
 -10   8   2       1236.48       1301.52        74.34 o
  -8   8   2       1726.46       1956.48       103.36 o
  -6   8   2       1126.53       1175.16       112.25 o
  -4   8   2         20.77        -23.36        90.89 o
  -2   8   2      10559.86      10534.81       109.51 o
   0   8   2       9660.22       9828.66       124.61 o
   2   8   2        842.90        951.38        78.85 o
   4   8   2       4143.01       4185.10       155.28 o
   6   8   2       2882.55       3116.96       122.49 o
   8   8   2       2019.81       2147.86       228.00 o
  10   8   2        737.55        800.22        75.68 o
  12   8   2        170.47        294.30       117.10 o
 -13   9   2        115.53         81.70        81.27 o
 -11   9   2        374.50        487.90       112.26 o
  -9   9   2       4098.17       4977.59       226.38 o
  -7   9   2        405.16        338.50        74.66 o
  -5   9   2       3277.01       3380.02        88.27 o
  -3   9   2       5584.30       5507.87       103.34 o
  -1   9   2        334.93        377.51        72.04 o
   1   9   2      10526.93      11194.85       169.09 o
   3   9   2       3361.58       3450.64        89.22 o
   5   9   2        609.70        720.25        65.75 o
   7   9   2       1838.27       1960.51        85.95 o
   9   9   2       1146.84       1138.32        86.24 o
  11   9   2        213.19        213.57        78.62 o
 -12  10   2        865.77        831.51       109.62 o
 -10  10   2       1942.79       2266.18        93.67 o
  -8  10   2       8150.23       8543.18       131.47 o
  -6  10   2       4425.88       4627.65       216.17 o
  -4  10   2       4768.66       4668.75       108.06 o
  -2  10   2      11253.62      10987.21       114.81 o
   0  10   2      17456.94      17338.79       148.69 o
   2  10   2       4874.65       4745.97       208.46 o
   4  10   2       7807.12       8009.07       116.13 o
   6  10   2       7351.76       7184.38       337.18 o
   8  10   2       1942.40       1730.21       145.76 o
  10  10   2       1675.64       2318.64       120.57 o
 -11  11   2        691.83        662.77       104.60 o
  -9  11   2        240.47        419.73       309.47 o
  -7  11   2          0.73         93.40       106.22 o
  -5  11   2        245.16        306.56       109.38 o
  -3  11   2        553.38        505.01        89.84 o
  -1  11   2          2.62        -24.61        82.72 o
   1  11   2         70.03         44.40        73.24 o
   3  11   2        398.63        404.71        78.23 o
   5  11   2        472.74        504.40        95.65 o
   7  11   2       1420.26       1472.95       105.59 o
   9  11   2        436.04        580.28       222.74 o
  11  11   2          2.95        168.14       134.44 o
 -10  12   2          5.98         10.27       195.33 o
  -8  12   2       3621.70       3762.34       116.93 o
  -6  12   2       2803.37       2769.07       114.42 o
  -4  12   2        143.37        143.73       114.61 o
  -2  12   2        937.50       1077.87        96.99 o
   0  12   2       3550.48       3650.03       107.45 o
   2  12   2         33.98        155.18        93.01 o
   4  12   2       1534.50       1645.39        83.17 o
   6  12   2       2319.20       2418.64        76.57 o
   8  12   2        104.77         18.26        99.08 o
  10  12   2        527.99        446.76        95.37 o
  -9  13   2       3298.59       3514.33       285.08 o
  -7  13   2       1236.95       1104.94       108.28 o
  -5  13   2       2898.33       2931.72       149.43 o
  -3  13   2       7663.45       7554.99       132.25 o
  -1  13   2        151.24        222.82        92.62 o
   1  13   2       9784.81       9851.25       231.53 o
   3  13   2       2917.75       3235.96       219.00 o
   5  13   2        451.78        513.84        95.59 o
   7  13   2       3061.24       3512.21       159.55 o
   9  13   2        810.90        724.05       118.36 o
  -8  14   2         48.00        -12.94       100.12 o
  -6  14   2        261.92        337.30       119.34 o
  -4  14   2       5247.24       4964.69       119.82 o
  -2  14   2        141.88        159.15       119.54 o
   0  14   2         37.53       1173.24       899.50 o
   2  14   2       3353.43       3488.74       166.72 o
   4  14   2          0.53         37.94        92.61 o
   6  14   2         91.63        146.48       115.00 o
   8  14   2       1642.56       1385.41       211.29 o
  -7  15   2         45.14       -108.02       123.80 o
  -5  15   2        233.19        318.60       119.31 o
  -3  15   2          4.11         55.42       100.11 o
  -1  15   2         11.55          1.48        95.13 o
   1  15   2        405.99        504.38       161.06 o
   3  15   2        292.36        583.04       217.20 o
   5  15   2        106.69        -61.36       118.90 o
  -4  16   2       3258.49       2799.35       130.69 o
  -2  16   2         52.70          5.97       139.75 o
   0  16   2         29.61        -17.44       170.12 o
   2  16   2       4528.77       4158.40       215.99 o
   4  16   2         11.97         28.31       179.61 o
  -1  17   2          6.48        -31.44       306.58 o
 -15   1   3         16.77        207.74       150.61 o
 -13   1   3         14.15         69.01        63.07 o
 -11   1   3      13034.38      12600.50       174.78 o
  -9   1   3        418.48        465.83        57.29 o
  -7   1   3       1818.25       1935.38        67.17 o
  -5   1   3      50223.25      48489.43       201.95 o
  -3   1   3         42.13         92.99        67.68 o
  -1   1   3       4876.09       4754.31       310.99 o
   1   1   3      65686.91      69669.16       373.68 o
   3   1   3        760.30        678.04        45.73 o
   5   1   3       4823.05       4729.24        73.67 o
   7   1   3      20908.29      20743.81       108.58 o
   9   1   3       3701.17       3860.64        74.84 o
  11   1   3        276.79        190.08        54.44 o
  13   1   3       2482.59       2374.28       107.53 o
 -14   2   3        185.13        138.54        78.96 o
 -12   2   3       1125.34       1192.42        66.10 o
 -10   2   3       2887.86       2772.53       110.08 o
  -8   2   3         14.02         38.22        60.88 o
  -6   2   3      19810.50      19253.79       188.01 o
  -4   2   3      26365.72      26436.63       258.81 o
  -2   2   3      13187.59      12976.04       912.26 o
   2   2   3      11712.73      12806.39       670.22 o
   4   2   3       6510.65       5815.94        68.71 o
   6   2   3      10303.55       9538.71       108.41 o
   8   2   3        145.79        103.21        81.18 o
  10   2   3       2556.78       2678.75       106.10 o
  12   2   3       3123.42       3153.34       106.92 o
  14   2   3         75.01         25.57        65.52 o
 -15   3   3        254.71        229.07        91.17 o
 -13   3   3       2175.62       2055.38        95.14 o
 -11   3   3         49.34        261.65        77.93 o
  -9   3   3       3655.53       3744.42        81.67 o
  -7   3   3       8952.42       8626.35       196.30 o
  -5   3   3         31.26         11.55        60.15 o
  -3   3   3       5491.40       5793.26       469.18 o
  -1   3   3       8685.20       7658.70       197.87 o
   1   3   3        483.81        543.55        64.43 o
   3   3   3       5558.34       5969.92       212.61 o
   5   3   3       8726.56       8244.37        75.33 o
   7   3   3        430.70        477.63        53.87 o
   9   3   3       1767.52       1663.27        51.74 o
  11   3   3       1883.19       2188.60        63.07 o
  13   3   3        555.79        621.67       126.73 o
 -14   4   3        196.91        199.96        90.69 o
 -12   4   3       3748.55       3723.72       108.76 o
 -10   4   3       3767.88       3924.19        64.95 o
  -8   4   3        336.98        353.44        56.55 o
  -6   4   3      12191.81      12682.51       102.90 o
  -4   4   3       5795.75       6374.46       232.17 o
  -2   4   3       2834.50       2644.58        89.71 o
   0   4   3      30248.51      29644.81       176.86 o
   2   4   3      17751.62      18049.80       145.93 o
   4   4   3        294.31        524.16        90.32 o
   6   4   3      13137.40      12874.90       172.88 o
   8   4   3          3.16        -21.00        48.51 o
  10   4   3       1992.36       2218.12        82.07 o
  12   4   3        873.25        801.18        66.15 o
 -15   5   3       2414.04       2109.28       127.88 o
 -13   5   3       2582.61       2551.48       218.73 o
 -11   5   3       1532.57       1538.75        86.68 o
  -9   5   3       1506.56       1901.12       198.88 o
  -7   5   3      19747.66      20261.34       367.08 o
  -5   5   3       7851.24       7992.81       308.38 o
  -3   5   3       9909.13       9327.40       124.99 o
  -1   5   3      33759.55      33291.23       576.95 o
   1   5   3       3796.41       3374.63        72.68 o
   3   5   3       3999.79       4097.65        66.77 o
   5   5   3      25614.79      28907.43      1218.64 o
   7   5   3       3957.42       3843.65        57.93 o
   9   5   3        373.67       2637.90       782.83 o
  11   5   3       9323.29       9335.89       222.73 o
  13   5   3         51.24         24.73        80.88 o
 -14   6   3          2.31        -30.66       115.82 o
 -12   6   3        760.15        849.59        75.91 o
 -10   6   3       4171.02       4950.56       425.82 o
  -8   6   3        232.07        518.31       180.22 o
  -6   6   3       8547.29       9726.13       463.70 o
  -4   6   3       2185.20       1990.19        85.89 o
  -2   6   3       6087.54       6213.83        88.76 o
   0   6   3      12425.89      12568.90       304.95 o
   2   6   3       8690.99       9102.75       148.42 o
   4   6   3       1986.67       1914.89        53.07 o
   6   6   3       1382.31       1657.68       132.74 o
   8   6   3        207.21        224.89        65.25 o
  10   6   3       1284.98       1396.29        83.17 o
  12   6   3        154.64        400.47        97.60 o
 -13   7   3        532.40        624.70       130.79 o
 -11   7   3          6.75         13.36        71.60 o
  -9   7   3       3188.62       3240.75        88.83 o
  -7   7   3       2976.90       3557.62       147.32 o
  -5   7   3        651.58        650.85        73.89 o
  -3   7   3       5360.52       5240.69       105.11 o
  -1   7   3      20310.01      21015.50       413.42 o
   1   7   3       2501.48       2811.51        85.33 o
   3   7   3       4881.20       5339.10        80.81 o
   5   7   3      12571.72      12296.38       226.09 o
   7   7   3         47.07        111.71        57.05 o
   9   7   3         16.23         27.03        85.11 o
  11   7   3        729.46        636.28        69.84 o
 -14   8   3          2.26         44.95        74.82 o
 -12   8   3       1576.75       1489.99        74.67 o
 -10   8   3       1193.51       1283.09        74.10 o
  -8   8   3        646.28        827.65        90.73 o
  -6   8   3       8671.25       8685.54       215.82 o
  -4   8   3      15861.17      16395.14       336.74 o
  -2   8   3       2688.25       2611.17        76.99 o
   0   8   3      24873.15      24489.98       439.64 o
   2   8   3       8492.28       8457.54       145.26 o
   4   8   3       2910.01       2952.28       117.85 o
   6   8   3       3923.64       3909.42        86.95 o
   8   8   3         44.00        169.04       126.46 o
  10   8   3       3204.72       3050.29       233.15 o
  12   8   3        992.10       1049.55       157.60 o
 -13   9   3         29.75        101.84        76.83 o
 -11   9   3       5208.85       5297.53       164.11 o
  -9   9   3        234.67        208.53        81.54 o
  -7   9   3        671.80        584.54        89.68 o
  -5   9   3      10191.23       9774.15       251.37 o
  -3   9   3       3261.08       3475.55        85.69 o
  -1   9   3        246.87        184.82        76.72 o
   1   9   3      16218.21      16568.39       374.45 o
   3   9   3       1685.99       1654.91        80.34 o
   5   9   3       2098.36       2055.08        61.97 o
   7   9   3       8419.13       8739.39        97.37 o
   9   9   3       1044.79       1482.36       173.11 o
  11   9   3         24.12        -14.59       103.84 o
 -12  10   3         13.58         54.22        75.21 o
 -10  10   3        153.92        155.22        78.21 o
  -8  10   3        165.50        121.72       184.25 o
  -6  10   3          7.62        -38.43        89.77 o
  -4  10   3         44.85         29.68        92.08 o
  -2  10   3        278.01        332.14        68.81 o
   0  10   3         17.11        -60.04        72.84 o
   2  10   3       1348.69       1326.34        80.13 o
   4  10   3         10.17        -30.47        84.26 o
   6  10   3       1432.47       1311.51        96.72 o
   8  10   3        327.28        249.60       105.47 o
  10  10   3        240.98        254.55        83.86 o
 -11  11   3       3410.61       4103.69       206.72 o
  -9  11   3        121.73        103.19        87.08 o
  -7  11   3        212.07        329.97        88.50 o
  -5  11   3      20164.38      21228.81       169.27 o
  -3  11   3         84.95        856.00       349.03 o
  -1  11   3       2677.33       2619.51        87.53 o
   1  11   3      18644.99      18382.20       407.89 o
   3  11   3       1513.24       1605.09        79.52 o
   5  11   3        608.44        603.17        94.74 o
   7  11   3       2853.55       2933.09       365.91 o
   9  11   3       1971.58       2098.76        98.71 o
 -10  12   3        812.49        970.15       104.26 o
  -8  12   3        162.96        244.67        86.76 o
  -6  12   3       3796.05       3967.17       120.32 o
  -4  12   3        201.90        215.72        87.28 o
  -2  12   3       1273.53       1969.25       421.51 o
   0  12   3       7818.29       7891.07       126.54 o
   2  12   3       2546.64       2483.59       145.52 o
   4  12   3        865.53        985.80       186.30 o
   6  12   3       3316.48       3420.22        88.57 o
   8  12   3          6.33        111.19        90.97 o
  -9  13   3        413.35        481.85       125.33 o
  -7  13   3       1830.19       1680.00        82.69 o
  -5  13   3        191.07        360.65       103.28 o
  -3  13   3       1852.97       1753.50       110.29 o
  -1  13   3       1122.07       1073.70        88.70 o
   1  13   3        832.14        931.54       141.79 o
   3  13   3        268.11        287.32        75.40 o
   5  13   3       1283.69       1203.70       110.16 o
   7  13   3        395.06        180.13        93.01 o
  -8  14   3        282.55        329.00       102.62 o
  -6  14   3       2836.91       2791.56       128.26 o
  -4  14   3       1014.84        977.07       102.96 o
  -2  14   3        269.50        264.91       100.88 o
   0  14   3       3645.01       3870.79       162.91 o
   2  14   3       1049.24        962.26       142.03 o
   4  14   3         18.40        -91.84        91.84 o
   6  14   3       1050.41       1119.68       115.42 o
  -7  15   3       3645.63       3615.68       238.16 o
  -5  15   3        433.34        392.32       120.70 o
  -3  15   3        751.66        779.10       132.73 o
  -1  15   3       4262.31       3998.68       117.33 o
   3  15   3        319.77        497.63       169.13 o
   5  15   3       3469.60       3433.59       136.61 o
  -4  16   3          9.56        -20.88       127.99 o
  -2  16   3        331.36        635.63       143.34 o
   0  16   3        361.55        332.43       147.82 o
   2  16   3        165.78        398.97       181.90 o
   4  16   3         38.65        268.39       172.14 o
 -14   0   4      10957.16      10871.97       269.48 o
 -12   0   4        878.09        705.17       222.32 o
 -10   0   4        514.29        479.43        99.01 o
  -8   0   4      58156.47      57594.22       905.10 o
  -6   0   4       1598.96       1631.16       120.35 o
  -4   0   4       3363.18       3613.21       128.82 o
   0   0   4       9783.96      10313.71       178.29 o
   2   0   4       2718.71       2561.53        97.09 o
   4   0   4      28353.25      25796.23       146.04 o
   6   0   4       2830.55       2859.14        71.20 o
   8   0   4        233.17        278.21        73.83 o
  10   0   4      12857.65      12824.81       465.95 o
  12   0   4         56.26        129.01        91.59 o
 -15   1   4        106.20        159.65        97.47 o
 -13   1   4       3400.23       3479.05        73.65 o
 -11   1   4        753.73        758.06        96.10 o
  -9   1   4       7664.08       7688.89       142.24 o
  -7   1   4       9764.62       9697.12       114.37 o
  -5   1   4        312.84        327.24        67.63 o
  -3   1   4       3406.82       3184.10        76.10 o
  -1   1   4       7962.43       8267.52       352.36 o
   1   1   4       1069.38       1079.35       114.20 o
   3   1   4       4301.64       3805.36       112.29 o
   5   1   4       2159.61       2268.81        49.06 o
   7   1   4         56.01         35.80        63.42 o
   9   1   4       2598.17       2677.11        53.47 o
  11   1   4        948.50        960.04        60.72 o
  13   1   4         28.34         41.44        82.03 o
 -14   2   4       3668.88       3459.32       148.66 o
 -12   2   4        497.63        852.90       112.01 o
 -10   2   4       2517.40       2585.26       107.61 o
  -8   2   4      11949.31      12331.85        97.98 o
  -6   2   4       2044.00       2065.41        73.39 o
  -4   2   4       6885.55       7069.60        90.72 o
  -2   2   4        994.02        824.23        61.57 o
   0   2   4       7663.22       6951.34       118.99 o
   2   2   4       4526.31       5187.39       323.26 o
   4   2   4      12999.81      12358.99       124.72 o
   6   2   4       3932.17       3924.80        53.77 o
   8   2   4         91.04        140.24        46.59 o
  10   2   4       3591.74       3691.95        66.23 o
  12   2   4       1069.43       1149.23        75.27 o
 -15   3   4       2333.71       2138.10       182.98 o
 -13   3   4       6260.58       6040.06       212.06 o
 -11   3   4         23.82        683.73       322.83 o
  -9   3   4      13164.14      12769.93       209.42 o
  -7   3   4      24533.12      24416.52       300.89 o
  -5   3   4        292.72        291.90        62.23 o
  -3   3   4      10245.69      10212.00       622.40 o
  -1   3   4      26366.16      24471.70       706.56 o
   1   3   4         33.69         45.62        73.39 o
   3   3   4      17198.78      18446.09       729.80 o
   5   3   4       7845.52       7612.83        77.24 o
   7   3   4         29.72         25.67        42.46 o
   9   3   4       5475.91       5591.22        65.38 o
  11   3   4       2364.70       2252.45        58.49 o
  13   3   4        124.86         53.61        64.57 o
 -14   4   4        248.80        329.68        91.03 o
 -12   4   4       9198.36       9341.14       215.52 o
 -10   4   4       3554.89       4257.55       357.35 o
  -8   4   4       3425.69       3418.58        78.25 o
  -6   4   4      22452.99      22687.64       275.25 o
  -4   4   4      13943.26      15606.38      1038.31 o
  -2   4   4       2226.19       4823.93      2313.47 o
   0   4   4      32435.68      31249.36       329.91 o
   2   4   4      26238.93      25561.92       351.61 o
   4   4   4       1663.23       1773.98       142.66 o
   6   4   4       2987.36       3192.93        69.40 o
   8   4   4      10657.94      10427.21       227.04 o
  10   4   4         13.43         76.57        58.16 o
  12   4   4       1669.18       1817.97        84.97 o
 -15   5   4        275.49        156.96        80.12 o
 -13   5   4        101.08         37.24        67.07 o
 -11   5   4         56.13        112.64        77.62 o
  -9   5   4         23.12        -17.05        58.62 o
  -7   5   4       2824.29       3056.95        70.33 o
  -5   5   4          0.97          6.63        56.86 o
  -3   5   4       1066.85       1046.57        74.93 o
  -1   5   4         12.15         37.58        68.37 o
   1   5   4        297.21        270.34        76.11 o
   3   5   4        732.92        739.54        49.91 o
   5   5   4         57.96        119.38        60.57 o
   7   5   4          4.84        -35.71        61.49 o
   9   5   4         21.49        -57.88        76.90 o
  11   5   4          0.30        151.34        60.74 o
  13   5   4        106.92         72.61        95.71 o
 -14   6   4       1244.38       1127.63        90.60 o
 -12   6   4       3767.88       3741.88        76.84 o
 -10   6   4       2121.96       2260.64        69.61 o
  -8   6   4       2729.79       2740.60        73.10 o
  -6   6   4      17869.64      20444.27       994.05 o
  -4   6   4      16259.07      15823.04       265.95 o
  -2   6   4       1669.70       1549.22        78.33 o
   0   6   4      11983.78      12022.18       352.78 o
   2   6   4      13599.62      13333.06       428.56 o
   4   6   4         88.61        126.55        54.56 o
   6   6   4       3436.08       3934.10       240.78 o
   8   6   4       6868.55       7176.19       295.05 o
  10   6   4        465.65        434.00        78.36 o
  12   6   4       1186.43        917.58        85.29 o
 -13   7   4       4280.69       4217.78        81.98 o
 -11   7   4         14.99        -61.72        76.05 o
  -9   7   4       7568.08       7290.83        85.19 o
  -7   7   4      18374.54      20456.92       755.52 o
  -5   7   4        310.51        248.66        71.59 o
  -3   7   4       8315.83       7738.19       109.94 o
  -1   7   4       9807.40       9556.30       247.04 o
   1   7   4         31.97         48.23        67.58 o
   3   7   4       9457.14       9647.81       133.40 o
   5   7   4      10103.31      10117.58       148.52 o
   7   7   4         86.43       1540.23       736.27 o
   9   7   4       3623.79       3900.30       103.54 o
  11   7   4       1512.27       1685.90        84.79 o
 -14   8   4        196.93        124.61        88.14 o
 -12   8   4        125.50        157.95        73.87 o
 -10   8   4       1386.57       1400.14        69.10 o
  -8   8   4        836.22        803.78        60.68 o
  -6   8   4        711.63       1475.15       464.79 o
  -4   8   4       3721.08       3934.55        77.19 o
  -2   8   4      10660.88      10489.25        96.21 o
   0   8   4       2219.30       2244.75        84.18 o
   2   8   4       1414.34       1400.84        72.88 o
   4   8   4       4348.24       4521.48        62.48 o
   6   8   4       2960.69       2991.36        94.14 o
   8   8   4        176.60        271.40        60.49 o
  10   8   4        464.41        453.15        80.04 o
 -13   9   4       1061.31        946.05        76.29 o
 -11   9   4         91.94         94.13        67.23 o
  -9   9   4        534.57        606.76        70.02 o
  -7   9   4      10521.65      10136.48       111.99 o
  -5   9   4        123.43        255.45        86.17 o
  -3   9   4       2236.90       2271.60        74.22 o
  -1   9   4       2243.90       2285.66        86.03 o
   1   9   4       1667.87       1605.70        94.90 o
   3   9   4       1987.62       1861.49        64.52 o
   5   9   4        268.63        283.71        66.89 o
   7   9   4        197.89        234.27        65.64 o
   9   9   4        521.96        533.17        64.83 o
  11   9   4        618.48        504.34        77.65 o
 -12  10   4        620.39        592.93        96.29 o
 -10  10   4        161.67        162.17        89.13 o
  -8  10   4      14849.00      15441.43       360.04 o
  -6  10   4       1691.60       1679.55        81.72 o
  -4  10   4        555.95        740.27       119.87 o
  -2  10   4      30278.13      29348.04       142.54 o
   0  10   4         44.20         64.05        78.23 o
   2  10   4         18.95         53.62        92.31 o
   4  10   4       9934.42      10210.85       791.32 o
   6  10   4         95.72         68.79        74.90 o
   8  10   4         80.54        387.25       398.43 o
  10  10   4       5249.86       6125.32       476.28 o
 -11  11   4        298.68        396.36       205.87 o
  -9  11   4       1288.83       1617.55       318.44 o
  -7  11   4       1094.55        991.72       111.63 o
  -5  11   4        891.54       1024.38        93.40 o
  -3  11   4       1658.38       1532.69        88.68 o
  -1  11   4         39.78          7.19        59.53 o
   1  11   4         98.95        123.30        84.27 o
   3  11   4        640.67        767.94        93.98 o
   5  11   4       1150.44       1275.03        94.09 o
   7  11   4        115.38         96.77        75.53 o
   9  11   4        327.82        469.59       146.91 o
 -10  12   4         16.05        -14.26       160.52 o
  -8  12   4       4713.79       4882.94       119.91 o
  -6  12   4        267.65        281.14       106.38 o
  -4  12   4        885.15        916.66       110.36 o
  -2  12   4        779.07        986.90        83.42 o
   0  12   4        330.16        318.27        94.62 o
   2  12   4        335.52        355.49       128.78 o
   4  12   4       3775.95       3878.03       231.23 o
   6  12   4        187.51        213.61        75.01 o
   8  12   4         29.98        130.59        89.97 o
  -9  13   4       2119.19       1970.08       129.65 o
  -7  13   4       3067.12       2834.84        97.20 o
  -5  13   4       1620.73       1627.86       115.52 o
  -3  13   4       4296.05       4111.96       106.95 o
  -1  13   4       4277.28       4459.30        89.85 o
   1  13   4         34.28         43.37       131.06 o
   3  13   4       4188.17       4057.21       149.37 o
   5  13   4        707.55        814.47       108.78 o
   7  13   4        360.18        377.43       111.37 o
  -8  14   4        163.80        174.93       122.67 o
  -6  14   4       2121.32       1877.18       106.38 o
  -4  14   4       1536.79       1303.55       113.96 o
  -2  14   4        649.93        564.82        89.83 o
   0  14   4       2295.19       2907.54       491.63 o
   2  14   4       1085.38       1186.08       165.88 o
   4  14   4        444.75        523.29       158.29 o
   6  14   4       1058.93        832.94       114.27 o
  -7  15   4        266.84        454.55       100.70 o
  -5  15   4          1.43        165.18       116.72 o
  -3  15   4         78.92        136.08       143.68 o
  -1  15   4          3.08        -16.26       101.06 o
   1  15   4         42.38        -37.58       166.24 o
   3  15   4        197.16         91.91       162.26 o
   5  15   4          9.99        -43.97       159.25 o
  -4  16   4        615.95        542.25       129.77 o
  -2  16   4        351.08        617.78       142.85 o
   0  16   4       1215.64       1289.73       132.72 o
   2  16   4        774.28        923.95       176.72 o
 -15   1   5        389.19        644.42       132.56 o
 -13   1   5       5376.29       5271.74        88.16 o
 -11   1   5      11724.72      11773.90       158.71 o
  -9   1   5       4139.68       3955.55        75.28 o
  -7   1   5      10050.75       9928.53       312.05 o
  -5   1   5      23410.06      23513.38       281.30 o
  -3   1   5       9249.72       8569.52       425.97 o
  -1   1   5       1129.79       1044.23        46.96 o
   1   1   5      70854.16      72706.48      9783.49 o
   3   1   5       2649.21       2523.82        82.12 o
   5   1   5       5497.96       5582.35       129.83 o
   7   1   5      24553.31      24284.47       309.72 o
   9   1   5         62.79        121.05        56.77 o
  11   1   5        525.37        504.73        57.39 o
  13   1   5       2500.09       2167.68       156.49 o
 -14   2   5       3499.24       3508.74       143.57 o
 -12   2   5        297.06       1682.63       489.85 o
 -10   2   5       7434.42       7378.58       171.58 o
  -8   2   5       8390.47       8028.94       152.82 o
  -6   2   5        177.58        270.54        67.58 o
  -4   2   5      55462.82      56393.86       180.29 o
  -2   2   5      29658.02      30771.30      1949.00 o
   0   2   5      37523.62      37251.46      1092.72 o
   2   2   5      22716.81      23788.58      2035.77 o
   4   2   5       2338.35       2202.80        58.76 o
   6   2   5       2937.36       2949.70       105.83 o
   8   2   5       2662.47       2628.03        68.52 o
  10   2   5         62.14         96.38        63.95 o
  12   2   5        768.04       1015.87       100.59 o
 -15   3   5       3578.81       3179.03        98.17 o
 -13   3   5       1879.78       1835.42       106.97 o
 -11   3   5         49.60        -50.94        84.97 o
  -9   3   5       5318.82       5279.14       117.68 o
  -7   3   5       3990.05       4396.19       152.54 o
  -5   3   5       1033.72       1077.25        63.68 o
  -3   3   5      16444.60      16947.80      1227.27 o
  -1   3   5      10181.64       9704.35       136.33 o
   1   3   5       1617.23       1632.67        79.44 o
   3   3   5      13513.61      16126.38       751.31 o
   5   3   5       2676.63       2535.16        66.43 o
   7   3   5          6.94        -10.96        46.18 o
   9   3   5       7532.99       7855.71       135.87 o
  11   3   5       1417.20       1506.68        84.25 o
  13   3   5        153.71         66.84        79.56 o
 -14   4   5        773.94        791.35        85.24 o
 -12   4   5       1904.65       2053.14       141.96 o
 -10   4   5       8291.19       8482.24       171.97 o
  -8   4   5       4072.44       3907.09       155.14 o
  -6   4   5       2828.10       3056.25       206.69 o
  -4   4   5      20710.42      23369.41      1574.52 o
  -2   4   5       8136.84       7865.48       103.35 o
   0   4   5       9716.89       9846.80       254.12 o
   2   4   5      17899.58      17756.97       124.29 o
   4   4   5       3178.56       3541.20       200.84 o
   6   4   5       7173.31       6733.91       125.58 o
   8   4   5       3117.95       2764.79        85.37 o
  10   4   5          2.60        -14.75        74.81 o
  12   4   5          8.41         46.65        80.18 o
 -15   5   5       5999.88       5642.39       228.44 o
 -13   5   5         22.28        -66.86        66.86 o
 -11   5   5         60.30        -37.90        80.38 o
  -9   5   5      31602.92      31483.54       334.48 o
  -7   5   5          2.18        -68.58        68.58 o
  -5   5   5         92.04        145.40        69.92 o
  -3   5   5      56316.14      57525.70      1738.84 o
  -1   5   5      14160.67      14824.09       157.06 o
   1   5   5       8089.13       7519.78       106.83 o
   3   5   5      30751.41      30383.58       531.76 o
   5   5   5       3172.61       3531.85       268.29 o
   7   5   5        392.68        416.71        61.59 o
   9   5   5       4315.92       4554.97       223.06 o
  11   5   5       1250.99       1292.91       125.02 o
 -14   6   5        586.94        674.77        81.15 o
 -12   6   5          1.14         36.06        76.25 o
 -10   6   5        535.78        747.40        71.99 o
  -8   6   5       4576.78       4910.88       295.39 o
  -6   6   5       1053.09       1339.27       102.24 o
  -4   6   5      17687.20      17755.37       191.86 o
  -2   6   5       4824.71       5122.60       174.84 o
   0   6   5       3570.69       3529.80        99.81 o
   2   6   5       9217.16       9226.58       111.32 o
   4   6   5          6.23         40.74        45.90 o
   6   6   5       1815.45       2098.36       127.15 o
   8   6   5        589.15        662.08        61.59 o
  10   6   5        154.19        185.64        64.97 o
  12   6   5         37.19         76.60        98.48 o
 -13   7   5        106.74        -15.28        96.67 o
 -11   7   5        491.07        572.93        74.43 o
  -9   7   5      16148.83      16174.62       342.15 o
  -7   7   5       3892.68       4459.17       222.16 o
  -5   7   5        258.37        240.06        72.58 o
  -3   7   5      18557.82      19165.78       411.97 o
  -1   7   5       3081.27       3006.41        90.26 o
   1   7   5         39.26         25.92        63.69 o
   3   7   5      17512.03      17706.29       301.26 o
   5   7   5       3995.76       4022.59        58.66 o
   7   7   5        871.80        855.67        68.44 o
   9   7   5        812.56        733.78        76.69 o
  11   7   5        828.38        787.03        72.96 o
 -14   8   5       2971.25       2709.17       168.10 o
 -12   8   5        416.57        436.93        71.34 o
 -10   8   5       5793.98       5643.37        96.92 o
  -8   8   5       4265.73       4808.00       390.56 o
  -6   8   5       1928.28       2411.03       534.30 o
  -4   8   5      11590.24      11235.35       225.01 o
  -2   8   5       4478.57       4495.62        79.15 o
   0   8   5       7341.54       7743.70       199.25 o
   2   8   5      17913.47      17436.95       341.39 o
   4   8   5       4335.67       4437.86       140.89 o
   6   8   5       3237.99       3980.67       269.56 o
   8   8   5       1986.90       2263.72        96.84 o
  10   8   5          3.26         20.24        93.03 o
 -13   9   5       1798.68       1608.44        91.30 o
 -11   9   5       6149.07       6094.01       152.12 o
  -9   9   5       2327.41       2669.14       208.91 o
  -7   9   5       2983.43       2888.97       150.49 o
  -5   9   5      14365.47      14263.47       388.36 o
  -3   9   5        521.89        626.58        66.05 o
  -1   9   5       7845.23       8107.36       164.81 o
   1   9   5       8584.05       8389.69       461.98 o
   3   9   5       1666.63       1600.65        65.03 o
   5   9   5        640.03       1975.52       693.86 o
   7   9   5       7273.31       7654.25       280.96 o
   9   9   5          4.37        -72.43        72.43 o
 -12  10   5         72.14        165.77        91.63 o
 -10  10   5       1156.99       1333.32       123.33 o
  -8  10   5        136.11        225.08        81.93 o
  -6  10   5          5.29         19.32        74.44 o
  -4  10   5         20.22        347.04       160.82 o
  -2  10   5        419.90        466.05        58.94 o
   0  10   5         68.81        108.10        71.32 o
   2  10   5         50.08         95.88        73.29 o
   4  10   5        863.60        803.83        91.60 o
   6  10   5        382.97        313.17        72.20 o
   8  10   5         86.13         34.39        66.20 o
  10  10   5          0.03          0.71        76.65 o
 -11  11   5       1441.90       1660.25       117.65 o
  -9  11   5       1072.75       1244.00       119.68 o
  -7  11   5       4111.78       4255.44       105.78 o
  -5  11   5       8873.66       9118.16       224.47 o
  -3  11   5       2673.58       3520.40       464.94 o
  -1  11   5        153.01        183.67        56.58 o
   1  11   5      22167.71      21952.88      1028.46 o
   3  11   5       1428.08       1606.14       130.70 o
   5  11   5        340.27        473.71       113.30 o
   7  11   5       4606.45       4558.66       102.18 o
   9  11   5         21.29         68.98        76.30 o
 -10  12   5       2040.92       2005.17       188.40 o
  -8  12   5       2177.61       2164.71       211.47 o
  -6  12   5       1682.39       1559.70       110.05 o
  -4  12   5       3714.53       3676.01        95.89 o
  -2  12   5        832.99       1322.60       273.09 o
   0  12   5        126.98        116.41        93.78 o
   2  12   5       5138.85       5279.07       115.89 o
   4  12   5        396.74        477.16       125.76 o
   6  12   5        500.63        464.66        74.14 o
   8  12   5       1032.41        901.24        92.75 o
  -9  13   5        646.16        405.66       123.88 o
  -7  13   5        934.46        960.94       119.98 o
  -5  13   5        125.56         72.00       142.51 o
  -3  13   5         45.37        -11.18        76.66 o
  -1  13   5        413.95        686.95       103.77 o
   1  13   5        593.60        623.40       128.90 o
   3  13   5       1874.22       1896.58       133.83 o
   5  13   5        280.79        200.33       153.95 o
   7  13   5        170.96         74.13       109.51 o
  -8  14   5       1034.83        842.05       297.91 o
  -6  14   5          5.80         33.38        96.20 o
  -4  14   5       3486.79       3248.78       230.99 o
  -2  14   5        674.94        661.38        81.73 o
   0  14   5       2217.86       2125.96        96.80 o
   2  14   5       3878.52       3557.40       147.21 o
   4  14   5        203.46        234.42       153.35 o
   6  14   5         49.46        -32.28       153.11 o
  -7  15   5        241.32        199.28       188.95 o
  -5  15   5        526.31        488.07       129.22 o
  -3  15   5       3620.13       3403.04       128.04 o
  -1  15   5        490.03        529.54        98.98 o
   1  15   5       1280.63       1336.66       197.80 o
   3  15   5       2257.28       1976.32       167.44 o
  -4  16   5        812.51        613.19       129.62 o
  -2  16   5        209.99        208.48       108.83 o
   0  16   5         26.43         17.63       124.56 o
   2  16   5        200.84        112.03       163.95 o
 -16   0   6       3280.10       2877.06       139.47 o
 -14   0   6       1012.65       1652.57       158.71 o
 -12   0   6       1037.91        960.09        96.89 o
 -10   0   6      12836.35      12310.53       660.38 o
  -8   0   6        474.71        279.92       103.94 o
  -6   0   6      24044.60      25626.67       358.86 o
  -4   0   6      48086.05      48310.21       972.32 o
  -2   0   6      33999.49      31068.23       216.17 o
   0   0   6       6182.35       6611.87       139.14 o
   2   0   6      34335.18      35288.91       228.28 o
   4   0   6      24167.47      24224.95       191.54 o
   6   0   6       1100.30        984.55       107.57 o
   8   0   6       1795.76       1657.06        67.28 o
  10   0   6       6719.71       6812.48       283.63 o
  12   0   6        408.21        488.01       186.90 o
 -15   1   6         32.48        109.54        93.12 o
 -13   1   6        599.34        738.20        79.77 o
 -11   1   6       1585.80       1468.50        65.19 o
  -9   1   6         42.18        -49.85        64.00 o
  -7   1   6       7672.07       8056.17       125.90 o
  -5   1   6       9395.83       9321.56        94.44 o
  -3   1   6        302.30        816.62       306.71 o
  -1   1   6        157.84        267.04        62.98 o
   1   1   6      14413.78      14407.66       172.86 o
   3   1   6       4932.65       5068.53        80.72 o
   5   1   6       4361.09       4385.58        85.42 o
   7   1   6       1196.61       1183.38        58.16 o
   9   1   6        287.71        468.28        62.95 o
  11   1   6        294.85        395.95        64.82 o
 -14   2   6        201.14        195.71        90.38 o
 -12   2   6          2.99        126.24       138.96 o
 -10   2   6       1656.01       1556.52        66.56 o
  -8   2   6       7128.80       7451.83        94.07 o
  -6   2   6        143.02        191.86        62.50 o
  -4   2   6       4807.75       4233.46       138.35 o
  -2   2   6       5172.53       5306.97       354.29 o
   0   2   6       1836.30       1979.35       110.28 o
   2   2   6      20431.25      22403.86       885.36 o
   4   2   6       3047.19       2644.93        71.57 o
   6   2   6       1981.65       2034.59        56.96 o
   8   2   6       1850.57       1832.03        77.79 o
  10   2   6       1665.75       1660.32        67.79 o
  12   2   6          2.33         66.77        68.58 o
 -15   3   6        893.50       1029.49       105.59 o
 -13   3   6       5125.10       4911.88       226.12 o
 -11   3   6       8344.35       8673.27       274.55 o
  -9   3   6        627.69        674.39        71.13 o
  -7   3   6       7771.16       7854.21       115.57 o
  -5   3   6      27966.03      27941.46       685.64 o
  -3   3   6        342.93        488.63        49.44 o
  -1   3   6       3382.84       2616.54        97.75 o
   1   3   6      13169.00      12714.20       107.84 o
   3   3   6        509.70        662.64        74.99 o
   5   3   6       9174.80       9345.47        84.09 o
   7   3   6       5860.30       5702.91       185.11 o
   9   3   6        235.78        264.49        63.90 o
  11   3   6       4464.06       4285.54       198.88 o
 -14   4   6       1855.85       1588.88       138.15 o
 -12   4   6       4696.68       4707.27       199.03 o
 -10   4   6        488.03       2896.38       829.64 o
  -8   4   6        159.77        128.86        61.86 o
  -6   4   6      46500.50      48254.12       683.04 o
  -4   4   6         25.36         81.72        54.76 o
  -2   4   6         14.50        -74.40        74.40 o
   0   4   6      25126.16      24471.17       503.56 o
   2   4   6       1266.81       1341.31        77.75 o
   4   4   6        547.09        716.14        60.33 o
   6   4   6       8209.92       8455.50       172.59 o
   8   4   6       2189.88       2083.46       139.48 o
  10   4   6        256.23        668.83       228.40 o
  12   4   6       1681.54       1729.52       101.76 o
 -15   5   6        623.73        503.08        81.75 o
 -13   5   6         73.29        111.51        75.81 o
 -11   5   6        109.76         36.55        79.69 o
  -9   5   6        153.01        126.17        60.04 o
  -7   5   6        279.93        216.44        76.35 o
  -5   5   6        734.85        842.77        66.49 o
  -3   5   6        288.86        199.41        70.85 o
  -1   5   6         38.61         47.22        55.27 o
   1   5   6       1920.67       1868.35        82.47 o
   3   5   6        529.38        543.99        52.11 o
   5   5   6          4.12        -46.22        46.22 o
   7   5   6       1562.72       1743.49        97.03 o
   9   5   6        165.92        269.21        82.97 o
  11   5   6        273.35        189.33        90.41 o
 -14   6   6        555.55        555.71        81.33 o
 -12   6   6      12034.70      12037.38       197.76 o
 -10   6   6        491.72        624.23        66.59 o
  -8   6   6        461.70        441.65        59.89 o
  -6   6   6      24553.94      28019.24      1361.00 o
  -4   6   6       2599.38       2760.79        87.27 o
  -2   6   6        235.32        267.96        59.05 o
   0   6   6      31062.16      30870.10       140.80 o
   2   6   6        973.82        915.46        63.12 o
   4   6   6         15.51         15.98        53.42 o
   6   6   6       3678.03       4060.25       234.92 o
   8   6   6         34.30         33.15        58.72 o
  10   6   6          6.55         37.55        75.36 o
 -13   7   6       1501.90       1416.96        91.10 o
 -11   7   6       7875.53       8022.35       125.43 o
  -9   7   6         11.17       1827.53       851.12 o
  -7   7   6       5372.86       5866.06       338.71 o
  -5   7   6       9781.60       9748.37       217.53 o
  -3   7   6        432.12        405.14        74.83 o
  -1   7   6       5044.43       4751.67        89.10 o
   1   7   6       9932.22       9925.03       114.45 o
   3   7   6         45.64         11.34        55.94 o
   5   7   6       3375.83       3465.22       105.88 o
   7   7   6       3670.59       4375.96       289.55 o
   9   7   6        150.85        118.82        65.28 o
  11   7   6       1356.75       1388.47        81.64 o
 -14   8   6        587.48        587.57       146.75 o
 -12   8   6       1086.39        934.88        72.25 o
 -10   8   6       4555.37       4437.14        79.41 o
  -8   8   6       3684.28       3951.84       225.98 o
  -6   8   6        258.94        747.57       470.84 o
  -4   8   6       5229.82       5182.20       166.07 o
  -2   8   6       5340.30       5533.91        80.28 o
   0   8   6          0.51        -22.53        67.27 o
   2   8   6        480.11        548.01        78.38 o
   4   8   6        496.79        588.32        47.22 o
   6   8   6        379.03        328.54        87.86 o
   8   8   6        339.26        484.23        60.31 o
  10   8   6        379.68        412.23        77.09 o
 -13   9   6        311.89        272.49        86.00 o
 -11   9   6        958.59       1003.49        80.49 o
  -9   9   6         53.93        155.41        69.68 o
  -7   9   6        228.04        218.20        85.61 o
  -5   9   6       9629.23      10308.46       342.30 o
  -3   9   6        300.07        344.47        58.83 o
  -1   9   6       2092.26       2134.58        57.43 o
   1   9   6       7891.85       7774.18       366.69 o
   3   9   6        369.24        341.69        69.20 o
   5   9   6        601.79        763.79        70.87 o
   7   9   6         54.47        -46.72        60.57 o
   9   9   6          9.87        -46.32        76.33 o
 -12  10   6        742.48        655.97        73.55 o
 -10  10   6       4249.10       5054.18       330.95 o
  -8  10   6       4283.71       4369.28       165.72 o
  -6  10   6       1604.29       1687.70        86.45 o
  -4  10   6      17363.96      17100.66       210.11 o
  -2  10   6       4537.37       4424.24        71.87 o
   0  10   6       9374.89       9131.06       269.33 o
   2  10   6       5642.69       5574.83       167.12 o
   4  10   6       4677.37       4791.50       112.31 o
   6  10   6        320.89        306.74        65.23 o
   8  10   6        741.53        663.66        89.61 o
 -11  11   6        350.05        453.46       166.91 o
  -9  11   6         18.76        -34.36        75.37 o
  -7  11   6        738.98        686.50        73.91 o
  -5  11   6         28.21        362.49       229.07 o
  -3  11   6       2349.49       2707.46       137.90 o
  -1  11   6       3067.04       3038.86        80.12 o
   1  11   6        180.31        268.53       103.69 o
   3  11   6         68.38        113.07        77.05 o
   5  11   6        645.00        828.91       124.56 o
   7  11   6         50.46        184.42       107.33 o
   9  11   6          5.69         91.85        87.38 o
 -10  12   6       1230.64       1302.43       102.68 o
  -8  12   6       2079.57       2167.25       108.46 o
  -6  12   6         46.22         99.24        82.95 o
  -4  12   6        825.58        904.99        80.17 o
  -2  12   6       1118.22       1517.25       195.03 o
   0  12   6       1546.47       1310.17        87.02 o
   2  12   6       4541.48       4516.95       122.38 o
   4  12   6        360.33        344.89       122.51 o
   6  12   6          7.09        -78.18       149.74 o
   8  12   6        574.23        543.53       108.51 o
  -9  13   6        614.07        623.18       100.36 o
  -7  13   6       3974.09       3741.80       117.41 o
  -5  13   6       4285.14       4104.01       190.08 o
  -3  13   6        849.77        872.56        77.95 o
  -1  13   6       6243.15       5858.33       126.30 o
   1  13   6       1983.50       1897.72       104.22 o
   3  13   6         73.16         23.25        89.02 o
   5  13   6       1633.81       1482.54       156.12 o
   7  13   6        939.32        876.37       154.31 o
  -8  14   6         26.74        -51.19       119.59 o
  -6  14   6       2861.56       2701.06       190.27 o
  -4  14   6         31.45          4.65        80.90 o
  -2  14   6        250.33        201.03        78.44 o
   0  14   6       4840.55       4644.39       127.45 o
   2  14   6        179.75        173.47       151.06 o
   4  14   6        344.91        436.68       105.16 o
  -7  15   6        423.11        472.00       121.79 o
  -5  15   6        101.50        231.89       116.22 o
  -3  15   6          1.33         27.22        99.73 o
  -1  15   6         16.08         -3.93        95.12 o
   1  15   6         37.07         72.64       152.63 o
   3  15   6        322.00        156.00       152.87 o
  -4  16   6         17.60         36.80       125.00 o
  -2  16   6         59.32        627.27       264.60 o
   0  16   6       2710.86       2483.31       131.61 o
 -15   1   7        358.57        486.56        83.13 o
 -13   1   7      12691.68      12594.97       216.33 o
 -11   1   7        295.15        293.88        66.98 o
  -9   1   7       5156.61       5244.49        83.27 o
  -7   1   7      34846.70      35809.71       259.49 o
  -5   1   7       1656.93       1794.15        55.66 o
  -3   1   7         95.27         86.82        50.95 o
  -1   1   7      31067.64      32964.22      2175.68 o
   1   1   7       8667.98       8661.80       144.92 o
   3   1   7       4831.21       4926.10        79.05 o
   5   1   7       9467.84       9278.53       170.09 o
   7   1   7       1082.11        985.37        74.57 o
   9   1   7        347.54        121.86       154.19 o
  11   1   7        850.60        825.66       154.19 o
 -14   2   7       2929.92       3072.65       117.17 o
 -12   2   7       6696.26       7231.67       468.49 o
 -10   2   7         43.38        -80.02       126.30 o
  -8   2   7      27032.37      27823.78       451.26 o
  -6   2   7       7711.58       7354.95        80.64 o
  -4   2   7       3490.78       3159.45        64.60 o
  -2   2   7      33276.48      35724.37      1852.07 o
   0   2   7       5364.49       4862.47        83.39 o
   2   2   7      19886.62      21032.96      1092.25 o
   4   2   7       3421.65       3215.26        82.06 o
   6   2   7         46.55          7.22        72.64 o
   8   2   7       1726.49       1759.11        67.91 o
  10   2   7        868.63        913.77        76.11 o
  12   2   7        956.76        795.00       186.79 o
 -15   3   7        651.56        628.37        83.29 o
 -13   3   7        600.60        588.00        71.37 o
 -11   3   7       2553.06       2563.96        86.53 o
  -9   3   7       7326.66       7702.29       165.27 o
  -7   3   7         64.06         43.18        61.43 o
  -5   3   7       1854.94       1734.69        63.21 o
  -3   3   7       2491.71       2454.90        99.51 o
  -1   3   7          0.99         22.56        48.85 o
   1   3   7       5566.16       5787.98       252.49 o
   3   3   7       8135.26       9039.17       503.89 o
   5   3   7        226.70        181.11        58.65 o
   7   3   7        509.47        459.56        92.13 o
   9   3   7        256.71        263.29        72.84 o
  11   3   7         30.66         58.87        77.54 o
 -14   4   7       3684.72       3497.85       137.63 o
 -12   4   7       2897.25       3019.81        79.88 o
 -10   4   7         32.43         69.93        58.00 o
  -8   4   7      13074.92      13670.28       241.24 o
  -6   4   7       3592.08       3726.29        78.52 o
  -4   4   7       1267.71       1142.56        58.59 o
  -2   4   7      11409.47      10719.02       273.24 o
   0   4   7       4625.47       4461.18        93.26 o
   2   4   7       3069.30       2962.28       118.66 o
   4   4   7       2073.17       1975.83       186.60 o
   6   4   7       1164.78       1114.08        54.17 o
   8   4   7       3342.45       3320.12        80.10 o
  10   4   7        261.13        256.78        57.15 o
 -15   5   7       4270.88       3627.35       243.32 o
 -13   5   7       2487.57       2476.78       184.65 o
 -11   5   7       2224.80       2194.61        76.52 o
  -9   5   7      14219.51      14604.98       607.65 o
  -7   5   7       8805.59       8706.29       189.64 o
  -5   5   7       5377.41       5588.45       316.61 o
  -3   5   7      11937.69      10364.83       187.52 o
  -1   5   7       2834.52       2651.75       118.65 o
   1   5   7        178.51        239.10        59.20 o
   3   5   7      19940.70      19613.71       350.80 o
   5   5   7       2090.60       2157.38       175.10 o
   7   5   7        466.32        534.81        64.27 o
   9   5   7       6530.34       6331.51       185.63 o
  11   5   7          3.43        -76.95        76.95 o
 -14   6   7       1052.34        843.88        95.05 o
 -12   6   7       2548.44       2493.73        81.38 o
 -10   6   7        159.40        134.97        69.87 o
  -8   6   7       3033.77       3024.64       100.83 o
  -6   6   7       2124.52       2073.76       112.44 o
  -4   6   7        705.72        682.65        95.49 o
  -2   6   7       7903.62       7691.19        91.41 o
   0   6   7       5690.09       6243.27        75.19 o
   2   6   7        808.30        867.20        62.76 o
   4   6   7       5316.32       5521.57        68.58 o
   6   6   7        438.67        540.46        56.93 o
   8   6   7        449.64        596.01        99.76 o
  10   6   7         30.54          3.69        89.07 o
 -13   7   7         15.01        104.19        77.37 o
 -11   7   7       5351.00       5460.22        90.18 o
  -9   7   7       3307.98       3506.18        92.36 o
  -7   7   7       3616.99       4404.70       122.91 o
  -5   7   7        570.40        574.07        76.51 o
  -3   7   7      10609.78      10997.23       148.81 o
  -1   7   7        270.74        269.05        55.08 o
   1   7   7        122.95        107.21       108.12 o
   3   7   7       2933.84       2761.96        71.27 o
   5   7   7         45.05         55.36        65.92 o
   7   7   7        814.52       1206.15       131.83 o
   9   7   7       2284.20       2129.02       108.46 o
 -14   8   7       2702.46       2488.99        97.78 o
 -12   8   7       2126.25       2303.27        69.20 o
 -10   8   7          8.31         -7.30        73.09 o
  -8   8   7      12748.60      14316.37       848.26 o
  -6   8   7      11802.12      11989.54       420.55 o
  -4   8   7       2517.51       2487.80        81.48 o
  -2   8   7      14036.73      13830.99       157.79 o
   0   8   7         58.23         70.04        62.64 o
   2   8   7       2470.48       2362.12        83.95 o
   4   8   7       1071.48       1032.58        74.12 o
   6   8   7        801.08       1217.67       228.53 o
   8   8   7       1638.37       1828.27       121.66 o
  10   8   7       1857.70       1591.66        67.46 o
 -13   9   7       4906.98       4467.69        88.57 o
 -11   9   7         28.89        125.71        67.99 o
  -9   9   7        139.55        178.03        64.21 o
  -7   9   7      10332.44       9965.03       111.68 o
  -5   9   7        611.89       1649.38       646.01 o
  -3   9   7       1670.78       1612.64        62.43 o
  -1   9   7       3751.37       3733.29        68.68 o
   1   9   7        718.77        685.93        79.83 o
   3   9   7        640.63        738.51        79.33 o
   5   9   7       8657.19       9222.32       215.17 o
   7   9   7        365.45        451.56        64.23 o
   9   9   7         17.93        111.40        75.15 o
 -12  10   7        176.42        211.19        78.59 o
 -10  10   7          0.54          8.18        73.06 o
  -8  10   7       1069.71       1144.54        98.92 o
  -6  10   7        809.66        724.19        79.47 o
  -4  10   7          0.23         -9.05        59.69 o
  -2  10   7         34.52         29.28        57.53 o
   0  10   7        191.40        184.65        53.38 o
   2  10   7        898.62        944.83        88.62 o
   4  10   7        259.99        220.97        82.64 o
   6  10   7        367.69        192.96        85.19 o
   8  10   7        204.23        106.27        75.21 o
 -11  11   7         17.86         15.82        78.07 o
  -9  11   7        267.85        226.97        84.84 o
  -7  11   7      17174.05      17280.27       684.65 o
  -5  11   7         96.63         84.74        73.52 o
  -3  11   7       1462.57       1808.75       135.17 o
  -1  11   7       7602.41       7945.39        89.51 o
   1  11   7       4110.57       4021.96       115.58 o
   3  11   7        444.58       1159.46       327.09 o
   5  11   7       1819.07       1727.39       103.54 o
   7  11   7       1024.29        934.17       124.80 o
 -10  12   7        135.99         98.24        83.69 o
  -8  12   7       1797.22       1637.51       121.96 o
  -6  12   7       2241.54       2281.86       111.59 o
  -4  12   7       2326.10       2141.37        83.71 o
  -2  12   7       3777.36       3815.91        81.62 o
   0  12   7        319.42        443.52        78.89 o
   2  12   7        119.14       1649.18       531.68 o
   4  12   7       2825.07       2799.81       133.35 o
   6  12   7         46.58       -133.59       147.21 o
  -9  13   7        528.50        463.96       117.75 o
  -7  13   7         68.57        163.69        87.74 o
  -5  13   7       2121.94       2067.91        82.39 o
  -3  13   7       3074.54       2848.36        88.22 o
  -1  13   7       1589.23       1647.00        70.36 o
   1  13   7       1010.48        873.20       110.41 o
   3  13   7        263.02        301.64       145.28 o
   5  13   7        112.80         12.05       103.48 o
  -8  14   7       1526.36       1617.10       253.58 o
  -6  14   7       1139.09       1238.82       108.27 o
  -4  14   7         11.03         26.01        92.73 o
  -2  14   7       1060.50       1079.17        73.26 o
   0  14   7        628.84        659.67        97.38 o
   2  14   7        546.49        424.39       149.74 o
   4  14   7       1543.45       1429.66       154.67 o
  -5  15   7       2063.66       1873.76       114.17 o
  -3  15   7       3039.61       2800.50       104.62 o
  -1  15   7         23.34         -2.79       100.72 o
   1  15   7        650.63        677.49       108.01 o
   3  15   7       5276.38       4652.06       172.50 o
 -14   0   8       1851.76       2223.08        99.57 o
 -12   0   8       1044.28        859.31        88.96 o
 -10   0   8      15687.62      16123.45       553.95 o
  -8   0   8       1644.00       1673.48        76.69 o
  -6   0   8        495.59        526.40        92.02 o
  -4   0   8     113069.38     116308.70      4231.28 o
  -2   0   8      12989.48      12721.99       109.73 o
   0   0   8       1485.86       1764.79       110.46 o
   2   0   8      25928.92      25315.02       190.09 o
   4   0   8       1183.50       1196.80        78.06 o
   6   0   8         13.59         66.62        99.14 o
   8   0   8       6314.81       6147.01       147.45 o
  10   0   8         15.10          1.57       151.06 o
 -15   1   8       1844.02       1752.99        85.87 o
 -13   1   8        791.18       1015.75       131.10 o
 -11   1   8       2280.60       2480.73        86.94 o
  -9   1   8       2656.07       2687.39        78.19 o
  -7   1   8        160.08        144.91        56.44 o
  -5   1   8         80.90        106.65        54.95 o
  -3   1   8         94.32        178.45        76.21 o
  -1   1   8        118.63        243.40        75.24 o
   1   1   8       2346.04       2569.83       234.06 o
   3   1   8       5833.06       6058.25        82.46 o
   5   1   8        253.73        332.50        58.72 o
   7   1   8       2272.70       2337.05        78.65 o
   9   1   8        675.84        723.02       155.46 o
  11   1   8        192.90        172.15       109.03 o
 -14   2   8          1.52        -82.86        82.86 o
 -12   2   8       2266.76       2390.24        74.28 o
 -10   2   8       4223.22       4443.45       134.79 o
  -8   2   8        218.26        187.95        52.62 o
  -6   2   8       3107.03       3413.33        68.16 o
  -4   2   8       5877.74       5418.99       122.20 o
  -2   2   8       1596.24       1986.78       170.82 o
   0   2   8        695.02        671.56        74.44 o
   2   2   8       9535.65      10240.85       519.49 o
   4   2   8        391.06        402.23        55.83 o
   6   2   8         67.16         -0.14        70.90 o
   8   2   8        839.77        841.85        90.07 o
  10   2   8        469.52        520.67        88.45 o
 -15   3   8       2765.92       2787.56        96.21 o
 -13   3   8       1202.40       1152.01        84.62 o
 -11   3   8       3175.74       3535.21       125.38 o
  -9   3   8       8929.36       9072.68       146.42 o
  -7   3   8       3470.73       3576.20        69.63 o
  -5   3   8       9432.80       9202.88       125.33 o
  -3   3   8      35517.83      38710.12      2162.17 o
  -1   3   8        111.40         83.07        99.19 o
   1   3   8      12856.59      12896.36       809.27 o
   3   3   8      14845.33      15586.28       919.35 o
   5   3   8        447.63        477.96        59.43 o
   7   3   8       2848.54       2836.08        80.89 o
   9   3   8        835.59        640.05        90.13 o
  11   3   8         20.62        131.88        87.49 o
 -14   4   8       4824.62       4796.54       140.14 o
 -12   4   8        226.21        124.98        64.32 o
 -10   4   8        782.15        853.15        55.92 o
  -8   4   8      13905.39      13812.13       330.71 o
  -6   4   8       4043.04       4180.82        81.96 o
  -4   4   8       8265.55       9362.44       529.99 o
  -2   4   8      17915.88      17249.08       223.67 o
   0   4   8      16928.10      16760.26        90.34 o
   2   4   8       2701.57       2696.10       102.21 o
   4   4   8       3501.35       3948.74       270.30 o
   6   4   8       4051.66       4256.46        76.67 o
   8   4   8         10.08         23.31        78.18 o
  10   4   8       1136.76       1387.85       464.03 o
 -15   5   8         59.66         49.26       126.32 o
 -13   5   8        600.00        532.90        64.02 o
 -11   5   8         13.30         46.75        69.71 o
  -9   5   8        234.53        374.52        51.29 o
  -7   5   8         87.80        103.39        57.00 o
  -5   5   8         91.83        120.86        50.18 o
  -3   5   8        113.68        -71.90        95.46 o
  -1   5   8         73.74        150.55        62.32 o
   1   5   8        187.82        184.00        51.83 o
   3   5   8       1755.22       1704.21        63.39 o
   5   5   8        146.74        115.87        66.53 o
   7   5   8        306.78        245.88        73.45 o
   9   5   8        650.07        520.79        91.49 o
 -14   6   8       4526.93       4541.14       166.88 o
 -12   6   8        101.33         79.88        74.43 o
 -10   6   8        795.59        911.97        70.15 o
  -8   6   8       7690.80       8027.86        84.98 o
  -6   6   8       3556.03       3975.35       365.03 o
  -4   6   8       4915.15       4521.63       206.41 o
  -2   6   8      12764.96      12810.66       261.13 o
   0   6   8       5617.28       5625.89        64.79 o
   2   6   8       2492.42       2223.68        80.24 o
   4   6   8       8247.86       7839.48       186.64 o
   6   6   8       7366.70       8226.97       542.38 o
   8   6   8         43.82        137.41        69.89 o
  10   6   8        498.83        444.52        88.63 o
 -13   7   8        488.25        560.11        72.28 o
 -11   7   8       1923.07       1857.47        65.33 o
  -9   7   8      10227.51      10305.65       121.11 o
  -7   7   8        381.43        795.01       166.24 o
  -5   7   8       4660.02       4631.77        81.79 o
  -3   7   8      10241.96      10356.59       154.01 o
  -1   7   8        174.18        129.87        48.98 o
   1   7   8       8322.92       8176.51       216.41 o
   3   7   8      11965.90      12003.12       125.31 o
   5   7   8          1.74         39.96        70.33 o
   7   7   8       1430.80       1752.71        74.74 o
   9   7   8        664.74        691.50        75.18 o
 -12   8   8        926.92        913.89        78.79 o
 -10   8   8        679.03        672.92        60.68 o
  -8   8   8         17.38         21.92        75.32 o
  -6   8   8        455.58        464.75        75.49 o
  -4   8   8       4040.51       4139.23        85.09 o
  -2   8   8        874.63        870.15        50.98 o
   0   8   8        160.87        102.19        52.74 o
   2   8   8       2005.97       2021.66        81.41 o
   4   8   8       4998.40       4836.83        88.63 o
   6   8   8       1135.18       1577.47       241.06 o
   8   8   8        632.68        748.88        97.74 o
 -13   9   8        677.18        663.52        95.77 o
 -11   9   8        133.82        156.14        62.01 o
  -9   9   8       2928.56       3314.78       163.60 o
  -7   9   8        133.34        127.25        91.66 o
  -5   9   8        722.56        782.68        73.07 o
  -3   9   8       3963.93       4079.85        94.34 o
  -1   9   8        142.36        152.20        57.31 o
   1   9   8       1358.52       1215.33        80.08 o
   3   9   8       5576.46       5295.97       120.52 o
   5   9   8        129.24        657.33       165.83 o
   7   9   8        588.61        656.11       179.66 o
   9   9   8         31.78         25.28        73.42 o
 -12  10   8        412.36        361.12        79.47 o
 -10  10   8       7415.01       8042.53       473.34 o
  -8  10   8        418.28        244.08        90.83 o
  -6  10   8        346.85        388.63        94.05 o
  -4  10   8      14142.90      15158.16       337.07 o
  -2  10   8       1233.51       1338.89        72.35 o
   0  10   8        368.00        489.63        80.42 o
   2  10   8      14336.87      15142.86       121.04 o
   4  10   8        184.39        197.15        82.03 o
   6  10   8         50.98         39.19        72.05 o
   8  10   8       3587.55       3043.37       203.89 o
 -11  11   8       1032.24       1001.68        89.92 o
  -9  11   8       1113.12        854.98        92.15 o
  -7  11   8          5.88          1.64        77.85 o
  -5  11   8        515.42        577.98        72.99 o
  -3  11   8        681.80        936.94       116.10 o
  -1  11   8        544.87        559.03        71.35 o
   1  11   8       1101.25       1090.14       153.11 o
   3  11   8        657.14        862.31        72.47 o
   5  11   8        140.19         83.74        93.61 o
   7  11   8        566.03        773.81       159.02 o
 -10  12   8       1271.88       1306.95       100.24 o
  -8  12   8         54.72        -31.31        95.58 o
  -6  12   8       1079.33       1082.63        65.67 o
  -4  12   8       2758.24       2980.02        80.34 o
  -2  12   8        140.12        364.84        68.65 o
   0  12   8         45.44         -0.72        77.48 o
   2  12   8       3463.80       3252.39       101.30 o
   4  12   8         23.98         92.21       117.54 o
   6  12   8        326.19        489.80       142.03 o
  -9  13   8       1896.36       1942.50       100.89 o
  -7  13   8       1075.88       1020.96       100.26 o
  -5  13   8       3355.75       3165.78        81.03 o
  -3  13   8       4012.46       3927.33        78.33 o
  -1  13   8         38.31        333.01       162.87 o
   1  13   8       5319.18       5083.13       121.51 o
   3  13   8        616.69        780.84       144.92 o
   5  13   8         16.73        -10.00        99.62 o
  -8  14   8       1863.73       1808.01       120.10 o
  -6  14   8       2258.44       2092.70       175.68 o
  -4  14   8         40.29         89.07        83.76 o
  -2  14   8       2047.21       2053.15        89.82 o
   0  14   8        900.11       1307.51        99.58 o
   2  14   8        234.38        381.15       145.88 o
   4  14   8        617.34        313.08       106.49 o
  -5  15   8        143.09        208.84        92.45 o
  -3  15   8        213.95        104.16        92.77 o
  -1  15   8         24.58         66.11        91.38 o
   1  15   8        435.12        277.73       134.98 o
 -15   1   9       1988.08       1709.72       160.85 o
 -13   1   9       8344.07       8339.99       152.33 o
 -11   1   9       2231.31       2369.44        77.36 o
  -9   1   9       4225.38       4339.69        85.32 o
  -7   1   9      23762.14      24292.35       268.77 o
  -5   1   9       1023.19        967.55        51.20 o
  -3   1   9       6260.40       6141.33        84.28 o
  -1   1   9      15930.92      16459.78      1707.15 o
   1   1   9        679.34        755.02        59.64 o
   3   1   9       2997.44       3113.12        55.23 o
   5   1   9       9784.54       9500.23       237.01 o
   7   1   9         26.37        221.60        87.10 o
   9   1   9        516.81        317.74        88.92 o
  11   1   9       2534.55       2066.75       389.76 o
 -14   2   9         49.37         -1.75        74.47 o
 -12   2   9       4471.93       4486.95        92.53 o
 -10   2   9       5622.21       5715.88       137.02 o
  -8   2   9       1281.85       1268.00        58.20 o
  -6   2   9      23437.43      24576.73       441.79 o
  -4   2   9      10427.70      10109.60       258.69 o
  -2   2   9       2148.60       2330.10       141.72 o
   0   2   9       9003.33       8251.64       253.76 o
   2   2   9        999.35       1138.56        62.05 o
   4   2   9       1289.98       1283.70        54.17 o
   6   2   9        495.54        737.09       142.51 o
   8   2   9         33.62          9.94        84.32 o
  10   2   9        965.14        885.23       172.74 o
 -15   3   9        447.37        299.90        75.52 o
 -13   3   9         40.39         64.60        68.68 o
 -11   3   9       4468.66       4763.73       171.53 o
  -9   3   9       2553.03       2802.20        87.78 o
  -7   3   9        636.65        649.03        50.10 o
  -5   3   9       8098.72       8453.22       134.00 o
  -3   3   9       2708.99       3014.39       189.80 o
  -1   3   9       1725.84       1737.77        84.72 o
   1   3   9      10271.50      10646.58       168.37 o
   3   3   9       1618.19       1831.00       128.22 o
   5   3   9         49.78         94.90        57.37 o
   7   3   9       4058.12       4271.15       261.28 o
   9   3   9       1541.46       1650.59       135.76 o
 -14   4   9         29.90         55.90        72.19 o
 -12   4   9       3071.00       3066.30        97.65 o
 -10   4   9       3135.96       3462.44        78.70 o
  -8   4   9       3719.66       3810.04        86.85 o
  -6   4   9      11644.54      11937.47       196.97 o
  -4   4   9       2002.33       2231.09       120.27 o
  -2   4   9        403.75        350.29        61.41 o
   0   4   9       3839.38       3750.60       122.37 o
   2   4   9        805.49        825.75        90.47 o
   4   4   9       1114.37       1119.00        53.53 o
   6   4   9        752.90       1018.13       172.83 o
   8   4   9        780.85        726.62        88.82 o
  10   4   9        381.28        406.33       112.57 o
 -15   5   9          8.34        100.85        86.65 o
 -13   5   9        728.81        624.03        61.50 o
 -11   5   9      17025.34      17088.80       356.24 o
  -9   5   9        242.44       1359.54       423.80 o
  -7   5   9       1670.15       1499.69        74.16 o
  -5   5   9      23125.65      25378.47      1611.60 o
  -3   5   9       3102.11       3098.19        69.79 o
  -1   5   9        122.32         84.50        52.73 o
   1   5   9      11980.01      11816.74       165.34 o
   3   5   9       1237.76       1107.90        62.12 o
   5   5   9        323.30        345.72        71.90 o
   7   5   9       4751.67       4740.63        74.59 o
   9   5   9       1029.32       1156.22       310.19 o
 -14   6   9        276.84        265.15        79.81 o
 -12   6   9       2250.75       2093.31        77.22 o
 -10   6   9       1869.77       2045.86        72.58 o
  -8   6   9        939.02       1017.48        59.05 o
  -6   6   9       8885.01       9761.88       530.63 o
  -4   6   9       2068.08       2213.72        69.83 o
  -2   6   9        629.03        695.05        65.90 o
   0   6   9       2511.50       2696.66        93.18 o
   2   6   9        353.80        293.24        73.01 o
   4   6   9        422.62        575.12        63.19 o
   6   6   9       1376.93       1639.95       105.72 o
   8   6   9          0.86        157.36        71.54 o
 -13   7   9         83.85        -11.57        77.76 o
 -11   7   9       4348.42       4357.18       150.45 o
  -9   7   9        584.86        521.73        69.07 o
  -7   7   9         62.95        334.08       168.17 o
  -5   7   9       9838.13      10197.87       281.54 o
  -3   7   9        459.21        392.58        69.25 o
  -1   7   9        290.76        434.09        47.78 o
   1   7   9       7212.38       7126.65        96.11 o
   3   7   9       4944.12       5025.73        85.23 o
   5   7   9        228.48        342.28        70.69 o
   7   7   9        719.23        576.41        71.06 o
   9   7   9        353.71        374.09        76.49 o
 -12   8   9       2981.30       2762.22        75.66 o
 -10   8   9       1494.94       1520.31        78.40 o
  -8   8   9        524.41        665.35       131.94 o
  -6   8   9      10840.29      10720.91       218.84 o
  -4   8   9       4639.54       4652.11        73.39 o
  -2   8   9       1536.65       1548.49        58.99 o
   0   8   9       7745.87       7491.29       163.94 o
   2   8   9        424.03        413.82        90.53 o
   4   8   9        459.39        557.55        62.20 o
   6   8   9        308.20        408.05        63.14 o
   8   8   9         48.09         16.83        83.43 o
 -13   9   9       3334.49       2856.52       194.03 o
 -11   9   9       1362.82       1464.35        91.18 o
  -9   9   9       1629.58       1885.44        88.40 o
  -7   9   9       5683.69       5597.18       113.74 o
  -5   9   9        463.70       1290.80       463.36 o
  -3   9   9       4290.94       4634.13       106.05 o
  -1   9   9       5266.46       5305.58       110.95 o
   1   9   9        139.16        226.87       109.74 o
   3   9   9        892.89        839.48        66.52 o
   5   9   9       4626.88       4758.67        84.84 o
   7   9   9         41.40         55.78        75.64 o
 -12  10   9        537.45        494.58        74.19 o
 -10  10   9         39.11         83.32        90.96 o
  -8  10   9        157.99        159.98        74.40 o
  -6  10   9        142.94        166.94        87.01 o
  -4  10   9         71.33         74.62        69.76 o
  -2  10   9        992.29       1069.33        62.80 o
   0  10   9         78.19         97.69        75.25 o
   2  10   9        111.22        104.81        72.78 o
   4  10   9          9.97        -15.93        79.43 o
   6  10   9         21.45        -20.69        76.46 o
 -11  11   9        553.27        724.81       110.84 o
  -9  11   9       1786.62       2003.95       130.79 o
  -7  11   9       6172.05       6296.90       183.52 o
  -5  11   9       2712.47       2681.75        70.96 o
  -3  11   9        892.46        991.38        69.99 o
  -1  11   9       8710.72       8998.90        89.50 o
   1  11   9        214.31        273.03        73.44 o
   3  11   9        312.55       1453.64       445.46 o
   5  11   9       1870.57       1691.14       104.90 o
 -10  12   9       1233.82       1160.09        80.90 o
  -8  12   9        565.79        478.38        69.32 o
  -6  12   9       2610.73       2498.53        78.97 o
  -4  12   9       2791.27       2716.03       109.99 o
  -2  12   9         46.04        274.68       108.22 o
   0  12   9       1452.04       1557.77        77.62 o
   2  12   9        410.74        595.12        84.99 o
   4  12   9        395.07        286.98        86.79 o
  -9  13   9        180.46        225.06        78.22 o
  -7  13   9        777.32        866.45        93.46 o
  -5  13   9        922.88        958.92        83.24 o
  -3  13   9        432.54        411.12        69.55 o
  -1  13   9         29.10         92.62        81.35 o
   1  13   9       1237.08       1384.79        75.53 o
   3  13   9        224.05        127.82       111.84 o
  -6  14   9       1831.33       1668.14        83.46 o
  -4  14   9        581.11        708.09        86.15 o
  -2  14   9        285.28        190.82        81.56 o
   0  14   9        372.90        303.31        95.12 o
   2  14   9        462.14        365.79       159.93 o
  -3  15   9        170.83        113.76        78.89 o
  -1  15   9        143.95        263.90        90.48 o
 -14   0  10        531.06        532.60       246.29 o
 -12   0  10      19265.58      18756.03       702.36 o
 -10   0  10        492.08        469.39        98.42 o
  -8   0  10       4980.74       4998.17        85.85 o
  -6   0  10      46128.92      48610.02      2038.90 o
  -4   0  10      20720.29      20928.08       422.95 o
  -2   0  10      12037.75      11073.24       150.46 o
   0   0  10       4213.38       4738.31       122.27 o
   2   0  10      18833.26      19075.52       400.90 o
   4   0  10       1059.60       1010.09        75.77 o
   6   0  10       2173.54       2331.93       129.98 o
   8   0  10       3132.28       3407.79       101.43 o
  10   0  10         44.04         79.87       149.62 o
 -15   1  10        232.86        187.78        91.24 o
 -13   1  10       2376.44       2587.85        98.50 o
 -11   1  10        558.60        671.25        73.64 o
  -9   1  10       2574.15       2576.26        89.11 o
  -7   1  10       5963.04       5935.54       243.02 o
  -5   1  10        335.93        352.50        52.71 o
  -3   1  10       2841.36       2558.50        52.41 o
  -1   1  10       2802.13       2885.24       227.07 o
   1   1  10         79.16        104.75        59.24 o
   3   1  10       1970.49       2126.30        63.69 o
   5   1  10        960.69        999.55        90.49 o
   7   1  10          5.47         50.20        71.92 o
   9   1  10         59.12        -80.23       149.92 o
 -14   2  10        148.77        121.39        73.92 o
 -12   2  10       4703.63       4793.57       162.66 o
 -10   2  10       4541.13       4957.92       106.93 o
  -8   2  10        234.58        287.78        54.11 o
  -6   2  10       6476.60       6718.46       146.36 o
  -4   2  10       2962.77       2934.79        77.70 o
  -2   2  10        445.14        608.67        62.87 o
   0   2  10       9480.17       9473.64       100.17 o
   2   2  10       3142.89       3227.85       174.38 o
   4   2  10         50.78         72.22        87.07 o
   6   2  10        798.17        684.28       124.86 o
   8   2  10       2102.89       1976.28       103.78 o
  10   2  10        510.94        612.92       106.77 o
 -15   3  10       1486.06       1354.33       101.58 o
 -13   3  10       9404.64       9208.34       240.95 o
 -11   3  10       2365.45       2840.01       250.07 o
  -9   3  10       2877.35       2727.13        72.96 o
  -7   3  10      12689.32      12762.61       267.40 o
  -5   3  10       3306.31       3316.88        90.87 o
  -3   3  10      10519.57      11194.36       965.54 o
  -1   3  10       6143.51       5770.39       162.87 o
   1   3  10        178.68        211.52        59.18 o
   3   3  10      10896.60      11292.27       595.33 o
   5   3  10       6063.10       5965.63        87.60 o
   7   3  10          1.46         35.50        85.52 o
   9   3  10       1199.02       1103.17       106.38 o
 -14   4  10       4139.80       4211.64       156.94 o
 -12   4  10        506.52        444.38        63.41 o
 -10   4  10       1308.05       1511.55       105.81 o
  -8   4  10      18564.52      18460.71       162.54 o
  -6   4  10       1026.35        951.83        56.00 o
  -4   4  10        361.73        520.75        98.24 o
  -2   4  10      23807.02      23702.15       110.07 o
   0   4  10         20.48         11.21        58.09 o
   2   4  10          6.53          7.67        58.93 o
   4   4  10       7263.12       8468.65       534.84 o
   6   4  10       1787.59       1667.30        74.28 o
   8   4  10          0.65         -5.67        84.44 o
 -13   5  10        263.40        403.87        74.42 o
 -11   5  10        173.27        199.47        77.49 o
  -9   5  10        273.48        330.62        77.92 o
  -7   5  10         58.02         -6.20        59.57 o
  -5   5  10        183.02        161.32        62.42 o
  -3   5  10        431.78        412.12        56.64 o
  -1   5  10         29.91          6.58        43.02 o
   1   5  10          4.56        -25.55        41.38 o
   3   5  10        352.88        295.12        58.24 o
   5   5  10        114.07        155.34        55.95 o
   7   5  10        125.76        121.28        69.64 o
   9   5  10         32.35        -83.68        83.68 o
 -14   6  10       5320.10       4991.83       109.37 o
 -12   6  10       1953.27       1923.56        66.47 o
 -10   6  10        505.29        609.43        68.22 o
  -8   6  10      13939.58      14679.98       239.53 o
  -6   6  10       1626.72       1743.42       110.64 o
  -4   6  10        253.95        242.48        58.64 o
  -2   6  10      19723.99      19285.91       519.96 o
   0   6  10         44.83        117.84        50.83 o
   2   6  10         15.17        -10.88        58.00 o
   4   6  10       9294.02       9071.55       112.96 o
   6   6  10         65.08         96.06        60.17 o
   8   6  10          2.88        238.47        73.99 o
 -13   7  10       5500.81       5384.88        88.68 o
 -11   7  10        898.21        794.48        67.52 o
  -9   7  10       2675.81       2717.95        81.55 o
  -7   7  10       6784.36       8385.90       449.12 o
  -5   7  10        267.98        395.53        63.51 o
  -3   7  10       2105.53       2274.25        72.98 o
  -1   7  10       6059.01       6066.20       112.29 o
   1   7  10        157.76        227.54        44.78 o
   3   7  10       4668.19       5021.80       138.88 o
   5   7  10       3621.40       3517.90        71.41 o
   7   7  10        162.69        732.13       142.57 o
 -12   8  10        428.96        450.19        95.13 o
 -10   8  10        704.23        676.17        73.80 o
  -8   8  10        119.38        152.62        77.60 o
  -6   8  10       2028.61       2050.93        83.44 o
  -4   8  10       1965.95       2037.70        68.46 o
  -2   8  10        313.77        273.71        54.40 o
   0   8  10       2241.35       2454.12        70.19 o
   2   8  10       1228.65       1377.45        75.67 o
   4   8  10       1075.71        834.71        72.48 o
   6   8  10        394.32        739.84        99.64 o
   8   8  10        343.84        382.05        73.04 o
 -11   9  10       1283.59       1400.06        87.23 o
  -9   9  10        748.96       1099.64       148.34 o
  -7   9  10       5329.07       5670.03       109.07 o
  -5   9  10        349.06        447.72        87.27 o
  -3   9  10       2589.80       2646.43        75.00 o
  -1   9  10       1993.62       2041.58        64.84 o
   1   9  10        732.71        837.42        74.90 o
   3   9  10       1078.79        998.99        78.11 o
   5   9  10        595.44        471.98        78.55 o
   7   9  10         81.68          5.84        72.59 o
 -12  10  10       6205.30       5754.49       265.81 o
 -10  10  10        710.32        673.10        90.61 o
  -8  10  10       2847.74       2609.26        83.15 o
  -6  10  10       7708.86       7643.68       170.97 o
  -4  10  10       3298.32       3907.39       207.92 o
  -2  10  10       2523.77       2622.58        64.93 o
   0  10  10       3592.14       3791.47        92.42 o
   2  10  10       4277.67       4154.60        88.80 o
   4  10  10        491.93        857.75       205.95 o
   6  10  10       1236.62       1159.18       106.33 o
 -11  11  10        122.65        277.26       102.97 o
  -9  11  10        654.62        605.76        92.04 o
  -7  11  10        290.88        253.68        89.91 o
  -5  11  10         10.48         69.32        67.97 o
  -3  11  10        104.13        135.67        58.08 o
  -1  11  10         55.66        113.97        59.51 o
   1  11  10         34.57         64.61        77.29 o
   3  11  10        281.67        685.45       178.85 o
   5  11  10         19.30        -17.48        97.60 o
 -10  12  10        580.95        384.72        87.76 o
  -8  12  10         46.26        180.26        78.63 o
  -6  12  10       1493.96       1589.05        77.30 o
  -4  12  10        424.12        366.59        74.44 o
  -2  12  10        125.37        239.61        65.66 o
   0  12  10       1265.79       1355.72        79.74 o
   2  12  10       1256.32       1098.98        82.95 o
   4  12  10        123.28         55.93        98.58 o
  -7  13  10       3518.81       3321.86       137.62 o
  -5  13  10        513.96        464.93        84.32 o
  -3  13  10       2284.18       2322.00        84.36 o
  -1  13  10       1871.98       1774.18        94.22 o
   1  13  10         86.22        360.66       178.53 o
   3  13  10       2408.33       1964.11       491.68 o
  -6  14  10        130.23         56.42        88.33 o
  -4  14  10        171.00         69.66        82.30 o
  -2  14  10       1420.73       1442.82        84.24 o
   0  14  10         27.71        241.72        88.41 o
 -15   1  11       7468.18       6661.74       128.50 o
 -13   1  11         44.06        276.57       180.46 o
 -11   1  11        127.96        129.48        81.17 o
  -9   1  11      14270.99      14865.91       275.43 o
  -7   1  11        846.80        983.47        77.36 o
  -5   1  11        771.91        773.79        48.37 o
  -3   1  11       7965.14       7863.89       192.63 o
  -1   1  11         94.71         61.25        72.70 o
   1   1  11       1155.04       1229.77       119.46 o
   3   1  11      10042.42       9891.26       134.33 o
   5   1  11         34.73        104.98        61.22 o
   7   1  11         27.31         54.93        85.35 o
   9   1  11        952.91        826.50       212.56 o
 -14   2  11       3059.73       2782.27       145.43 o
 -12   2  11          1.51        123.78        82.40 o
 -10   2  11       5435.68       5713.42        85.19 o
  -8   2  11       6700.85       6949.55       154.64 o
  -6   2  11       5902.27       6099.08       196.77 o
  -4   2  11       9425.31       9537.47       181.96 o
  -2   2  11       4654.96       5195.70       448.19 o
   0   2  11        538.95        675.69        74.32 o
   2   2  11       5008.03       5709.54       337.07 o
   4   2  11        633.72        571.40        57.79 o
   6   2  11        285.79        224.32        62.22 o
   8   2  11        845.58        951.10        87.74 o
 -15   3  11          4.25        125.69        77.27 o
 -13   3  11       2706.75       2429.52        80.66 o
 -11   3  11       3659.83       4085.67       317.49 o
  -9   3  11         19.95         24.87        71.40 o
  -7   3  11        318.16        426.41        54.68 o
  -5   3  11       2436.31       2614.20       115.12 o
  -3   3  11        736.27        842.42        74.27 o
  -1   3  11       3979.97       3991.99        85.48 o
   1   3  11       1464.88       1570.67        62.47 o
   3   3  11        254.15        445.08        97.47 o
   5   3  11        677.28        720.34        71.57 o
   7   3  11       1245.16       1192.55        57.40 o
   9   3  11        285.40        228.46        75.03 o
 -14   4  11       1811.66       1764.12       124.60 o
 -12   4  11        206.76        196.66        70.28 o
 -10   4  11        467.97        546.01        70.77 o
  -8   4  11       3798.53       3778.68        80.89 o
  -6   4  11       1236.36       1258.31        48.68 o
  -4   4  11       4530.25       5046.60       432.11 o
  -2   4  11       6075.60       5770.14       128.89 o
   0   4  11        476.28        398.92        46.74 o
   2   4  11       2528.54       2461.60        61.88 o
   4   4  11        146.96         67.08        70.82 o
   6   4  11         22.60         69.67        60.12 o
   8   4  11        131.72        150.06        72.45 o
 -13   5  11       1049.27        848.76       107.66 o
 -11   5  11       4102.60       4173.44        77.47 o
  -9   5  11       1909.27       2452.77       165.34 o
  -7   5  11       4467.63       4306.42        61.67 o
  -5   5  11      10994.24      12321.73       874.89 o
  -3   5  11       1649.23       1662.48       151.50 o
  -1   5  11       1506.79       1485.81        66.05 o
   1   5  11      11040.83      10951.62       159.70 o
   3   5  11        974.56        999.59        58.37 o
   5   5  11       1676.17       1666.93       122.28 o
   7   5  11       1548.99       1658.08       180.76 o
 -14   6  11        739.20        659.52       107.45 o
 -12   6  11        445.30        512.29        75.93 o
 -10   6  11       3278.24       3143.27        88.93 o
  -8   6  11        767.57        787.64        65.46 o
  -6   6  11        248.16        377.90        70.95 o
  -4   6  11       7025.47       7189.66       240.79 o
  -2   6  11       1419.10       1552.12        67.34 o
   0   6  11        223.25        224.11        45.76 o
   2   6  11       1763.24       2158.57        72.72 o
   4   6  11          6.39          8.20        70.64 o
   6   6  11        250.76        308.88        69.23 o
   8   6  11          5.48        -82.90        82.90 o
 -13   7  11        762.88        716.70        80.30 o
 -11   7  11       1135.87       1154.11        61.47 o
  -9   7  11         19.86          4.54        65.70 o
  -7   7  11       1243.67       1454.21        74.10 o
  -5   7  11       5039.00       5133.28       206.97 o
  -3   7  11         16.35         75.40        78.62 o
  -1   7  11       3087.32       3075.80        72.08 o
   1   7  11       4289.90       4112.45        81.61 o
   3   7  11         26.92         79.92        71.07 o
   5   7  11        972.47       1046.09       107.79 o
   7   7  11        436.30        394.96       110.64 o
 -12   8  11        167.81        110.45        85.44 o
 -10   8  11       2571.33       2407.80        70.33 o
  -8   8  11       2100.64       2409.01       297.28 o
  -6   8  11        111.27        343.78       229.90 o
  -4   8  11       8443.61       8709.04       207.50 o
  -2   8  11       1839.14       1828.02        59.59 o
   0   8  11        318.79        258.46        73.90 o
   2   8  11       2022.26       1947.02        97.54 o
   4   8  11        374.54        324.75        60.61 o
   6   8  11         21.05        137.03        97.72 o
 -11   9  11        326.16        312.86        76.28 o
  -9   9  11       3536.48       3876.78       208.41 o
  -7   9  11        688.91        619.76        77.54 o
  -5   9  11         13.70         88.57        71.45 o
  -3   9  11       7300.67       7774.55       110.57 o
  -1   9  11        763.05        769.02        59.50 o
   1   9  11        142.02        196.08        71.99 o
   3   9  11       5715.19       5675.14       118.32 o
   5   9  11        146.28        127.97        88.90 o
 -10  10  11          1.56        -50.73       102.52 o
  -8  10  11        123.54        102.96       102.79 o
  -6  10  11        165.72        164.36        74.42 o
  -4  10  11         57.94         61.78        62.12 o
  -2  10  11         78.33         64.03        65.90 o
   0  10  11        218.39        146.31        63.60 o
   2  10  11        957.74        749.11        74.67 o
   4  10  11        153.91        112.93        75.26 o
  -9  11  11       5176.51       5160.44       504.53 o
  -7  11  11          3.28         48.43        71.56 o
  -5  11  11        434.53        431.30        68.36 o
  -3  11  11       6832.40       6797.51       139.66 o
  -1  11  11        791.02        701.17        67.69 o
   1  11  11         85.60         18.96        77.52 o
   3  11  11       2036.73       2056.33        97.49 o
  -8  12  11        168.89        263.91        86.69 o
  -6  12  11        307.64        250.25        82.39 o
  -4  12  11       2595.51       2636.94        87.26 o
  -2  12  11       1401.92       1958.85       219.78 o
   0  12  11        375.86        370.05        75.88 o
   2  12  11        771.20        918.68        80.48 o
  -7  13  11       1077.60       1024.88        86.28 o
  -5  13  11        420.90        335.06        80.31 o
  -3  13  11        117.25         87.25        78.17 o
  -1  13  11         67.24         38.79        88.05 o
   1  13  11        442.60        461.74        82.73 o
  -4  14  11        898.57        748.13        80.18 o
  -2  14  11        619.52        483.13        88.56 o
 -14   0  12        204.95        205.20       192.56 o
 -12   0  12      11218.06      11134.31       353.14 o
 -10   0  12       3653.25       4008.94       220.57 o
  -8   0  12        624.23        708.21       157.20 o
  -6   0  12      24690.04      23560.95      1873.87 o
  -4   0  12      16854.53      16369.53       664.84 o
  -2   0  12        619.61        653.63        76.01 o
   0   0  12      14261.40      15914.78       156.84 o
   2   0  12       1031.33       1062.59       130.52 o
   4   0  12         87.85        101.02       151.54 o
   6   0  12       2118.61       2131.00       127.93 o
   8   0  12        436.09        269.96       147.57 o
 -15   1  12        359.86        212.54       105.65 o
 -13   1  12       1500.37       1751.42        91.23 o
 -11   1  12       3338.56       3442.55       107.61 o
  -9   1  12         18.78         70.44        59.80 o
  -7   1  12         43.87        129.98        48.98 o
  -5   1  12        371.47        416.09        51.18 o
  -3   1  12       1212.92       1160.42        89.35 o
  -1   1  12       3374.50       3835.00       205.69 o
   1   1  12       1598.19       1755.16       118.00 o
   3   1  12        270.37        298.35        56.31 o
   5   1  12       1141.04       1240.11        63.54 o
   7   1  12          6.84        -26.28        72.29 o
 -14   2  12        758.09        757.70       133.69 o
 -12   2  12       2290.27       2407.46        75.08 o
 -10   2  12        397.54        325.75        64.87 o
  -8   2  12         16.12         40.47        57.63 o
  -6   2  12       1935.88       1923.49        99.23 o
  -4   2  12        331.84        335.13        70.42 o
  -2   2  12         30.70         47.24        73.53 o
   0   2  12       1210.42       1170.38        74.94 o
   2   2  12        560.32        762.88        84.64 o
   4   2  12        157.54        174.37        61.46 o
   6   2  12       1534.89       1335.94       102.16 o
   8   2  12        548.12        424.45        84.17 o
 -13   3  12       1758.29       1946.52        84.76 o
 -11   3  12      12585.32      13237.77       206.62 o
  -9   3  12        435.81        422.94        69.27 o
  -7   3  12       6927.35       7066.49       183.59 o
  -5   3  12      11112.79      10850.92       304.31 o
  -3   3  12        810.61       1017.19       137.57 o
  -1   3  12       7005.61       6762.06       193.89 o
   1   3  12        772.84        780.48        53.25 o
   3   3  12        195.27        122.58        50.53 o
   5   3  12       1659.43       1462.94        84.41 o
   7   3  12        488.89        348.29        73.28 o
 -14   4  12        112.96        176.40        66.62 o
 -12   4  12       2168.36       2036.77        68.41 o
 -10   4  12       6582.44       6586.38        99.13 o
  -8   4  12       3034.90       3326.33        97.66 o
  -6   4  12       2490.51       2396.51        53.78 o
  -4   4  12       8905.26       9910.94       613.23 o
  -2   4  12       3410.21       3299.08       186.53 o
   0   4  12       1578.79       1632.15        61.68 o
   2   4  12        448.26        427.78        62.93 o
   4   4  12       2827.46       3085.53       181.83 o
   6   4  12         67.37        121.08        76.51 o
   8   4  12        395.94        370.34        90.84 o
 -13   5  12        372.11        335.20        74.53 o
 -11   5  12        855.71        733.54        67.86 o
  -9   5  12        144.73        265.99        60.36 o
  -7   5  12        593.58        536.65        76.48 o
  -5   5  12        122.66        137.76        59.90 o
  -3   5  12          7.00          0.99        52.78 o
  -1   5  12        418.73        305.46        46.52 o
   1   5  12        333.30        445.80        77.08 o
   3   5  12        206.82        186.71        60.81 o
   5   5  12        308.16        115.52        70.12 o
   7   5  12         71.27         96.43       106.83 o
 -12   6  12        661.84        723.77        78.99 o
 -10   6  12      10002.47      10195.62       153.03 o
  -8   6  12       3985.15       5162.46       423.99 o
  -6   6  12       4106.38       4757.56       416.20 o
  -4   6  12       7017.62       7123.70       272.69 o
  -2   6  12       4064.75       3934.08        79.81 o
   0   6  12         33.15         -0.39        62.22 o
   2   6  12       1028.95        936.30        52.29 o
   4   6  12       1301.98       1280.89        57.95 o
   6   6  12        370.56        473.56       108.38 o
 -13   7  12       1653.00       1348.73       128.64 o
 -11   7  12       6167.33       6076.11       273.89 o
  -9   7  12       1039.11       1095.57        67.44 o
  -7   7  12       4515.73       5075.69       242.35 o
  -5   7  12       5709.14       6167.38       223.63 o
  -3   7  12         15.51        127.60        79.94 o
  -1   7  12       1528.66       1628.31       104.29 o
   1   7  12       2929.14       3077.85        99.89 o
   3   7  12          2.02        -53.84        69.89 o
   5   7  12        738.64        679.50        85.67 o
 -12   8  12        628.27        449.22        97.02 o
 -10   8  12        339.30        353.62        81.20 o
  -8   8  12       1240.81       1492.54       147.28 o
  -6   8  12       3593.38       3506.24       160.03 o
  -4   8  12       1342.79       1327.53        76.38 o
  -2   8  12        551.07        609.43        66.29 o
   0   8  12        970.90       1157.12        75.00 o
   2   8  12        715.36        579.78        74.80 o
   4   8  12        170.42         99.75       123.99 o
   6   8  12         69.06        292.00       138.10 o
 -11   9  12       2695.37       2440.00        96.39 o
  -9   9  12        555.92        768.55        88.94 o
  -7   9  12       1642.88       1725.94        89.91 o
  -5   9  12       2630.73       2571.56        82.63 o
  -3   9  12          2.14        -57.87        58.42 o
  -1   9  12       1255.39       1156.14        76.06 o
   1   9  12        112.51         36.76        61.53 o
   3   9  12        106.07         26.43        85.34 o
   5   9  12        385.11        325.00        72.73 o
 -10  10  12        750.22        636.96       115.72 o
  -8  10  12         89.94         92.54       102.59 o
  -6  10  12      13673.18      13399.02       192.67 o
  -4  10  12        485.89       1424.45       309.32 o
  -2  10  12        215.77        140.62        65.99 o
   0  10  12       3969.77       3847.08        74.43 o
   2  10  12          6.07         55.45        77.32 o
   4  10  12         36.10        268.31       135.37 o
  -9  11  12        392.61        427.88        77.36 o
  -7  11  12        161.60        122.31        81.79 o
  -5  11  12        128.56        190.52        79.67 o
  -3  11  12        117.96         92.55        65.80 o
  -1  11  12          5.69          7.24        87.94 o
   1  11  12        977.25       1151.88        78.04 o
   3  11  12         49.15        170.19        74.97 o
  -8  12  12         28.93         96.18        80.53 o
  -6  12  12       1117.44       1004.06        89.02 o
  -4  12  12         56.89         53.35        64.14 o
  -2  12  12        355.61        404.23        89.40 o
   0  12  12       1289.70       1106.96        90.07 o
   2  12  12        290.46        334.20        76.13 o
  -5  13  12       3277.37       2929.39       138.40 o
  -3  13  12          2.21         62.34        77.76 o
  -1  13  12        738.32        763.71        89.77 o
 -13   1  13       2057.61       2392.93        95.85 o
 -11   1  13       2620.93       2710.62        74.98 o
  -9   1  13       2158.29       2344.88        64.23 o
  -7   1  13       2453.56       2397.35        66.01 o
  -5   1  13       3539.10       3562.71       123.03 o
  -3   1  13      11327.59      10863.16       197.68 o
  -1   1  13         86.72         72.02        76.13 o
   1   1  13       2755.92       2970.10       174.77 o
   3   1  13       8140.29       8147.36       172.41 o
   5   1  13        206.06        150.48        75.73 o
   7   1  13       1239.60        983.84       167.27 o
 -14   2  13       1603.96       1489.80        77.73 o
 -12   2  13       3720.08       4396.74       192.79 o
 -10   2  13        222.72        280.67        72.21 o
  -8   2  13       4996.45       5332.38       174.92 o
  -6   2  13      12398.33      12252.44       188.39 o
  -4   2  13       4110.53       4177.87       107.46 o
  -2   2  13       5047.16       5313.80       508.42 o
   0   2  13        309.69        328.13        51.62 o
   2   2  13        565.96        690.75        61.45 o
   4   2  13        991.82       1197.74       153.09 o
   6   2  13        188.32        239.02        82.82 o
 -13   3  13       1011.96        938.07        93.04 o
 -11   3  13        147.69        511.68        83.48 o
  -9   3  13        303.68        393.59        62.99 o
  -7   3  13       4509.18       5050.79       228.64 o
  -5   3  13        780.35        707.57        99.06 o
  -3   3  13          2.99         52.59        52.34 o
  -1   3  13       2363.52       2468.18        81.07 o
   1   3  13       1603.57       1576.82        54.85 o
   3   3  13        574.74        515.35        61.52 o
   5   3  13       3203.66       2980.32        75.32 o
   7   3  13        192.29         20.32        84.11 o
 -14   4  13       1593.26       1232.29        98.19 o
 -12   4  13       2687.13       2996.98        96.14 o
 -10   4  13        807.46        801.21        77.76 o
  -8   4  13        933.69       1065.94        62.54 o
  -6   4  13       2849.14       2835.59        70.39 o
  -4   4  13        235.88        224.15        60.17 o
  -2   4  13        994.80       1060.83        77.37 o
   0   4  13       4084.45       3888.80       156.22 o
   2   4  13       1634.34       1610.25        58.37 o
   4   4  13       3421.88       3417.02       119.26 o
   6   4  13         11.62        -34.81        82.64 o
 -13   5  13       8351.63       8232.25        96.79 o
 -11   5  13         22.66        -27.27        67.17 o
  -9   5  13         31.95         27.74        64.22 o
  -7   5  13       8033.72       8239.67       152.56 o
  -5   5  13         86.95         15.78        72.53 o
  -3   5  13        342.04        368.54        75.32 o
  -1   5  13       7381.29       7455.61       289.19 o
   1   5  13         79.71         69.13        61.33 o
   3   5  13        764.28        851.91        50.60 o
   5   5  13       3583.34       3869.49       153.60 o
 -12   6  13        625.42        647.06        79.26 o
 -10   6  13          3.36         26.81        66.10 o
  -8   6  13       3634.42       3458.98       105.89 o
  -6   6  13        529.65        724.53        87.34 o
  -4   6  13         18.60        -25.92        79.83 o
  -2   6  13       3083.89       3264.78       122.51 o
   0   6  13         36.15        133.11        61.76 o
   2   6  13        210.98        234.04        54.67 o
   4   6  13        784.11       1059.21        73.83 o
   6   6  13         55.21         85.74        82.86 o
 -11   7  13         26.79         26.74        86.60 o
  -9   7  13         90.19        160.80        72.70 o
  -7   7  13       3849.73       4649.09       290.67 o
  -5   7  13        117.12        129.76        84.15 o
  -3   7  13         50.73        -24.16        58.33 o
  -1   7  13       2694.82       2579.83        82.52 o
   1   7  13        328.56        279.18        71.63 o
   3   7  13        766.73        604.61        84.64 o
   5   7  13        375.08         93.96       111.73 o
 -12   8  13       2240.69       2123.51        74.74 o
 -10   8  13          3.27         41.67       184.33 o
  -8   8  13       3530.23       4128.54       373.11 o
  -6   8  13       1458.17       1565.11        88.21 o
  -4   8  13        206.59        228.46        82.19 o
  -2   8  13       4252.40       4541.54       137.55 o
   0   8  13        910.82        980.19        82.73 o
   2   8  13        469.12        424.05        51.00 o
   4   8  13       1797.88       1419.26        77.46 o
 -11   9  13       1885.17       1648.13        92.73 o
  -9   9  13       3902.90       3956.02       213.57 o
  -7   9  13         20.41          6.75        74.99 o
  -5   9  13       1323.22       1384.80       115.18 o
  -3   9  13        901.22       1064.28        67.87 o
  -1   9  13        657.55        917.84       108.78 o
   1   9  13        199.31        227.23       115.14 o
   3   9  13       2390.34       2280.43        65.81 o
 -10  10  13         35.47        -13.28        85.46 o
  -8  10  13         53.77        172.15       101.76 o
  -6  10  13        116.36         97.19        83.84 o
  -4  10  13         94.46        213.29        59.18 o
  -2  10  13         14.81         35.90        64.65 o
   0  10  13         81.97        217.88        74.43 o
   2  10  13          0.60        -45.66        73.78 o
  -9  11  13       1408.95       1155.68        90.19 o
  -7  11  13        863.26        794.59        76.06 o
  -5  11  13        804.98        884.51        82.95 o
  -3  11  13       4444.30       4315.57       119.66 o
  -1  11  13        391.79        263.56        88.73 o
   1  11  13        141.68        151.77        61.75 o
  -6  12  13        312.19        347.84        80.75 o
  -4  12  13         59.50         39.79        79.58 o
  -2  12  13        954.65       1005.80        90.72 o
   0  12  13        424.18        286.05        89.27 o
 -14   0  14       7122.52       6432.36       146.12 o
 -12   0  14        630.38        803.08       110.94 o
 -10   0  14       2993.21       3140.36        99.96 o
  -8   0  14      11678.18      11598.41       626.71 o
  -6   0  14      13673.03      13802.69      1139.64 o
  -4   0  14        780.31        977.80       133.47 o
  -2   0  14       7003.68       6891.83       150.46 o
   0   0  14       3201.56       4135.51       136.00 o
   2   0  14         38.87         28.77        80.95 o
   4   0  14       2383.51       2082.81        75.65 o
   6   0  14       1366.77       1595.76       104.21 o
 -13   1  14        174.78        247.07        82.72 o
 -11   1  14       1751.94       1770.77        74.33 o
  -9   1  14       2387.58       2504.19        73.19 o
  -7   1  14        380.82        512.39        64.96 o
  -5   1  14        477.48        670.60       112.88 o
  -3   1  14        342.35        398.58        65.29 o
  -1   1  14       1458.34       1775.99       183.22 o
   1   1  14        238.92        277.00        55.86 o
   3   1  14        860.71        878.87        61.49 o
   5   1  14          8.86         88.05        58.14 o
 -14   2  14       1225.76       1072.62        90.98 o
 -12   2  14       1538.81       1633.81        87.70 o
 -10   2  14        182.62        163.17        76.41 o
  -8   2  14       3125.07       3315.58        72.91 o
  -6   2  14       2429.29       2480.67        58.36 o
  -4   2  14        311.47        339.13        59.46 o
  -2   2  14       5902.13       6273.61       545.10 o
   0   2  14       2598.01       2652.08        69.61 o
   2   2  14        858.58       1055.74        56.49 o
   4   2  14        338.53        305.59        55.16 o
   6   2  14        388.58        305.01        65.60 o
 -13   3  14        394.39        175.55        91.96 o
 -11   3  14        997.38       1038.35        70.13 o
  -9   3  14       6317.75       6345.18        92.85 o
  -7   3  14         69.19        157.17        64.15 o
  -5   3  14       4046.88       4063.24       108.15 o
  -3   3  14       3477.70       3664.47       299.41 o
  -1   3  14        233.79        164.84        89.69 o
   1   3  14       2909.96       3107.84        76.04 o
   3   3  14        864.92        856.64        81.64 o
   5   3  14        522.71        467.22        59.48 o
 -12   4  14        574.27        727.25        80.09 o
 -10   4  14       9099.62       8943.06        93.13 o
  -8   4  14        123.90        157.76        51.56 o
  -6   4  14          1.39         41.68        81.64 o
  -4   4  14       9343.32      10949.53       794.05 o
  -2   4  14         13.36          2.73        74.77 o
   0   4  14        598.57        453.91        81.97 o
   2   4  14       3352.69       3555.52       122.04 o
   4   4  14        953.74       1055.43        74.11 o
   6   4  14         42.61        -22.98        63.79 o
 -13   5  14         52.45        109.28        88.00 o
 -11   5  14          4.75         95.13        88.81 o
  -9   5  14         63.73        -19.39        59.65 o
  -7   5  14          1.23        -43.91        72.17 o
  -5   5  14         29.96        158.57        80.24 o
  -3   5  14        239.15        180.02       152.66 o
  -1   5  14          4.94        -28.49        62.08 o
   1   5  14        250.00        340.29        95.89 o
   3   5  14       1002.57        986.57        67.85 o
   5   5  14        100.40         80.58        64.53 o
 -12   6  14        163.28        194.65        78.68 o
 -10   6  14       4937.33       5130.06       156.05 o
  -8   6  14        292.27        871.41       391.34 o
  -6   6  14         16.15        -15.30        63.84 o
  -4   6  14       8911.43       8792.73       366.33 o
  -2   6  14        183.39        211.76        62.19 o
   0   6  14         12.40         50.44        54.99 o
   2   6  14       1598.87       1548.09        57.51 o
   4   6  14        209.33        170.00        64.62 o
 -11   7  14       1482.40       1392.51        81.72 o
  -9   7  14       1994.38       2248.45       142.03 o
  -7   7  14        323.79        311.63        74.94 o
  -5   7  14       1897.41       2001.14       328.97 o
  -3   7  14       3656.46       3801.40        99.14 o
  -1   7  14          2.77         13.55        54.39 o
   1   7  14       1176.21       1095.96        73.35 o
   3   7  14        895.58        788.21        86.50 o
 -10   8  14        133.77        161.87       118.56 o
  -8   8  14       1456.10       1899.38       133.73 o
  -6   8  14        325.32        399.06        92.94 o
  -4   8  14         30.53         17.26        67.16 o
  -2   8  14        443.25        501.74        71.87 o
   0   8  14        663.81        734.38        80.41 o
   2   8  14        315.06        167.54        65.23 o
   4   8  14        196.03        177.14        64.74 o
  -9   9  14       1437.14       1548.18       115.56 o
  -7   9  14          3.39         70.46       101.38 o
  -5   9  14       1305.22       1360.45        79.86 o
  -3   9  14        848.41        812.46        67.07 o
  -1   9  14          4.15        153.29        65.66 o
   1   9  14        188.77        242.73        72.16 o
   3   9  14          7.24        153.72       106.20 o
  -8  10  14       2581.54       2345.14       153.99 o
  -6  10  14       1244.85       1283.27        84.58 o
  -4  10  14       2011.01       1919.51        84.09 o
  -2  10  14       2265.67       2359.21       103.99 o
   0  10  14        873.23        843.63       137.17 o
  -7  11  14         77.85         19.79        67.98 o
  -5  11  14         57.86          0.36        80.97 o
  -3  11  14        233.32        266.12        79.43 o
  -1  11  14         38.35         53.67        77.81 o
 -13   1  15         89.40         -1.09        91.49 o
 -11   1  15       8675.20       8964.25       184.54 o
  -9   1  15          9.60         -9.67        60.68 o
  -7   1  15         18.78        -49.34        60.68 o
  -5   1  15       8711.19       8765.70       572.60 o
  -3   1  15         50.64        165.29       124.50 o
  -1   1  15        312.30        336.73       214.55 o
   1   1  15       3570.58       3709.55       262.79 o
   3   1  15        603.15        608.09       120.22 o
   5   1  15        208.57        169.78        58.22 o
 -12   2  15       3264.88       3462.68        82.20 o
 -10   2  15       4347.21       4273.03       164.21 o
  -8   2  15        136.88        143.71        58.73 o
  -6   2  15       5460.81       5714.33       232.45 o
  -4   2  15       4569.53       4341.46       120.95 o
  -2   2  15        987.10       1051.12       126.67 o
   0   2  15       1751.91       2040.20       124.19 o
   2   2  15          7.16        -37.25        53.65 o
   4   2  15       1093.65       1139.47        67.17 o
 -13   3  15       1570.52       1054.16       127.41 o
 -11   3  15        140.42        186.66        75.70 o
  -9   3  15        827.50        833.58        61.26 o
  -7   3  15        868.77        800.24        72.80 o
  -5   3  15        219.55         64.92        69.37 o
  -3   3  15       2919.97       3010.97       448.91 o
  -1   3  15       1857.16       2044.45        82.30 o
   1   3  15          4.41        -13.28        54.10 o
   3   3  15        107.58        162.96        72.14 o
   5   3  15        503.11        613.64        64.14 o
 -12   4  15       1744.16       1551.61        84.12 o
 -10   4  15       2854.28       2911.92       123.38 o
  -8   4  15        262.67        269.21       132.37 o
  -6   4  15       2630.88       2624.62       157.78 o
  -4   4  15       2087.91       2094.38       226.81 o
  -2   4  15        412.04        406.83        73.74 o
   0   4  15        126.51        233.26        69.70 o
   2   4  15        237.13        261.24        58.09 o
   4   4  15        428.66        381.28        65.08 o
 -11   5  15       2374.23       2416.99        93.88 o
  -9   5  15       3972.47       4005.27       104.53 o
  -7   5  15       5074.36       5005.32       158.28 o
  -5   5  15       1064.20       1262.88        80.54 o
  -3   5  15        630.67        620.05        77.17 o
  -1   5  15       4001.73       4079.77       134.22 o
   1   5  15         13.67         75.47        60.50 o
   3   5  15        647.01        697.17        73.21 o
 -10   6  15        858.94        790.52        82.81 o
  -8   6  15         97.21        117.05        87.65 o
  -6   6  15       2805.56       3075.45       343.30 o
  -4   6  15        349.97        509.93        61.27 o
  -2   6  15          2.51         12.76        53.80 o
   0   6  15        825.20        979.23        56.39 o
   2   6  15        120.35         58.67        65.64 o
   4   6  15         15.68         36.34        54.02 o
 -11   7  15        113.45         65.25        68.51 o
  -9   7  15       1293.37       1267.69        93.47 o
  -7   7  15       1806.28       1818.69       148.99 o
  -5   7  15        157.52         21.65        76.26 o
  -3   7  15       1242.42       1115.56        65.86 o
  -1   7  15       1909.87       1827.63       136.28 o
   1   7  15         97.93        104.37        60.00 o
   3   7  15        271.26        313.09        65.28 o
 -10   8  15       2377.82       1932.65       133.27 o
  -8   8  15         24.65         75.37        88.92 o
  -6   8  15       4277.60       4074.45       113.23 o
  -4   8  15        963.70       1125.55        78.87 o
  -2   8  15         68.12         64.15        79.77 o
   0   8  15        728.83        750.65        74.16 o
   2   8  15          9.98         24.50        59.14 o
  -9   9  15         97.09        169.42       101.18 o
  -7   9  15         15.68        -81.85        81.85 o
  -5   9  15       2416.10       2475.65       187.78 o
  -3   9  15        130.64         95.69        91.38 o
  -1   9  15          4.45         99.33        85.64 o
   1   9  15       2757.85       2532.58        80.78 o
  -6  10  15          4.98        -16.18        81.04 o
  -4  10  15         95.91        113.69        78.93 o
  -2  10  15         38.32        172.91        87.03 o
 -12   0  16       1730.17       1385.65       136.88 o
 -10   0  16        271.48        174.90       183.65 o
  -8   0  16      10395.71      10043.11       871.67 o
  -6   0  16       1576.58       1240.92        99.19 o
  -4   0  16         64.66         42.40        90.47 o
  -2   0  16       5135.34       5077.89       141.54 o
   0   0  16          5.24        -30.10       101.25 o
   2   0  16          6.41        -72.06        72.06 o
   4   0  16        905.54        948.90       254.78 o
 -11   1  16        252.52        357.85        82.45 o
  -9   1  16        149.99         85.36        55.53 o
  -7   1  16        153.92        221.33        89.57 o
  -5   1  16          3.16        156.18        74.15 o
  -3   1  16        600.26        620.88        87.03 o
  -1   1  16        873.37        933.10        95.59 o
   1   1  16          0.38        -13.26        58.64 o
   3   1  16        282.33        262.75        81.41 o
 -12   2  16         19.16        157.14        81.18 o
 -10   2  16        203.10        105.24        80.80 o
  -8   2  16        505.87        626.53        71.76 o
  -6   2  16        461.50        611.71        68.70 o
  -4   2  16        432.91        268.94        75.50 o
  -2   2  16        998.94        967.41       253.15 o
   0   2  16          0.38         25.55        60.42 o
   2   2  16         20.01         16.01        58.63 o
   4   2  16        660.80        471.81        62.40 o
 -11   3  16        677.28        780.49        82.86 o
  -9   3  16       1059.56       1158.30        74.47 o
  -7   3  16       2295.72       2140.02        86.00 o
  -5   3  16         96.22        113.76        67.80 o
  -3   3  16        948.36        937.29       151.84 o
  -1   3  16       2065.40       2022.41        75.13 o
   1   3  16        292.58        374.56        76.25 o
   3   3  16        623.02        656.37        64.99 o
 -10   4  16        697.96        915.05       115.54 o
  -8   4  16        546.37        529.02        89.37 o
  -6   4  16       2032.20       1900.27       116.49 o
  -4   4  16       1047.15       1044.41        95.89 o
  -2   4  16        452.97        350.39       159.55 o
   0   4  16        993.80        995.55        68.13 o
   2   4  16        894.33        844.59        96.81 o
 -11   5  16         47.76        -66.35        71.66 o
  -9   5  16          0.80         92.98       125.84 o
  -7   5  16         24.94        -51.60        80.43 o
  -5   5  16          2.79        120.70        85.07 o
  -3   5  16         23.07        -97.75       154.74 o
  -1   5  16         52.57        225.48        99.44 o
   1   5  16          8.04        -65.36        65.36 o
   3   5  16         17.12        -39.03        58.30 o
 -10   6  16        303.88        291.00       104.49 o
  -8   6  16        452.68        339.79       102.56 o
  -6   6  16       1907.27       2088.33       197.19 o
  -4   6  16        867.87       1058.00       102.13 o
  -2   6  16        152.14          3.05       170.46 o
   0   6  16       1387.94       1125.39        76.06 o
   2   6  16        667.78        514.64        73.94 o
  -9   7  16        708.84        616.28       106.14 o
  -7   7  16        976.44       1067.82       103.65 o
  -5   7  16        122.79        228.39        80.84 o
  -3   7  16        872.00        946.16        89.57 o
  -1   7  16       1590.42       1533.30        88.16 o
   1   7  16        137.94        147.37        72.94 o
  -8   8  16        973.89        884.41       103.72 o
  -6   8  16        167.09         22.96        90.91 o
  -4   8  16        119.49        100.11        78.38 o
  -2   8  16        423.16        525.86        87.68 o
   0   8  16        450.66        265.43        84.39 o
  -7   9  16        492.76        259.99       100.82 o
  -5   9  16          2.59         41.96        65.90 o
  -3   9  16        726.35        624.20        88.33 o
 -11   1  17       3229.16       3026.76        83.14 o
  -9   1  17        433.82        524.29        92.22 o
  -7   1  17       1312.01       1337.93        82.63 o
  -5   1  17       3396.24       3041.85        84.68 o
  -3   1  17        689.91        748.43        73.76 o
  -1   1  17        481.93        579.97        85.73 o
   1   1  17       1051.41        923.93        62.98 o
 -10   2  17       3082.67       2938.70        92.05 o
  -8   2  17       2108.44       1954.79       105.69 o
  -6   2  17        309.49        244.09        69.24 o
  -4   2  17       4097.28       4048.21       100.63 o
  -2   2  17        256.00        326.10       105.31 o
   0   2  17        125.21        116.23        60.22 o
   2   2  17         22.30        130.78        58.27 o
 -11   3  17         13.32         52.37        88.62 o
  -9   3  17        690.42        552.38        88.25 o
  -7   3  17        155.15         96.65        96.97 o
  -5   3  17        152.96        212.48       101.95 o
  -3   3  17       1258.65       1459.19       221.77 o
  -1   3  17        158.94        134.76        87.27 o
   1   3  17         24.23         39.99        86.68 o
 -10   4  17       1783.39       1556.25        83.13 o
  -8   4  17        822.15        701.31       101.09 o
  -6   4  17         78.75        110.64        95.97 o
  -4   4  17       1755.24       1889.88       184.01 o
  -2   4  17        491.69        450.79        77.21 o
   0   4  17        113.90         43.28        59.43 o
  -9   5  17       3764.98       3509.90       110.49 o
  -7   5  17          1.78        113.53        86.82 o
  -5   5  17        633.95        801.92       113.60 o
  -3   5  17       3712.14       3600.54       135.16 o
  -1   5  17        113.21        155.77        65.25 o
   1   5  17          5.62        -59.14        59.14 o
  -8   6  17        672.52        380.77       103.82 o
  -6   6  17          1.83         15.34        85.09 o
  -4   6  17       1084.30       1035.58       109.92 o
  -2   6  17        257.65        245.87        75.75 o
   0   6  17        234.86        150.46        96.68 o
  -7   7  17        172.40        136.57        88.47 o
  -5   7  17         22.20        -93.10        95.54 o
  -3   7  17        829.32        628.11       109.74 o
  -1   7  17        218.76        272.30        84.44 o
  -4   8  17       1881.75       1526.80        79.11 o
 -10   0  18       7246.82       6259.00       235.08 o
  -8   0  18        426.42        396.25       119.29 o
  -6   0  18       2009.01       2103.29       165.40 o
  -4   0  18       1259.28       1060.92       111.55 o
  -2   0  18        692.03        549.55       148.05 o
   0   0  18         90.44       -103.26       103.26 o
  -9   1  18        441.34        442.69        71.78 o
  -7   1  18        166.25        151.93        68.19 o
  -5   1  18        344.81        462.98       109.03 o
  -3   1  18        161.04        213.67       131.18 o
  -1   1  18         36.20         -7.88        90.70 o
  -8   2  18        328.58        211.61        98.45 o
  -6   2  18         71.53        110.90        92.17 o
  -4   2  18       1017.61        728.47       110.39 o
  -2   2  18        225.78        257.42       104.75 o
   0   2  18         43.54         26.39        94.69 o
  -9   3  18       1590.94       1482.20        82.65 o
  -7   3  18       1200.22       1181.57        98.99 o
  -5   3  18       1076.56       1093.06       194.79 o
  -3   3  18         20.85        141.28       104.64 o
  -1   3  18        380.68        379.78       135.80 o
  -8   4  18        236.52        214.19        76.90 o
  -6   4  18       3966.62       3486.61        92.92 o
  -4   4  18         24.92         22.04        89.51 o
  -2   4  18        127.97        162.78        74.01 o
  -7   5  18          5.33         -9.38        84.31 o
  -5   5  18         10.24         15.47        91.03 o
  -3   5  18         92.98        160.21        66.21 o
  -6   6  18       2391.33       2024.36       113.20 o
  -4   6  18         21.22        -16.84        66.59 o
  -7   1  19       1009.35        637.23       119.08 o
  -5   1  19        112.44        133.65       169.79 o
  -3   1  19          5.45         12.75        84.72 o
  -6   2  19        120.33         89.95        89.57 o
  -4   2  19         42.67         81.62       113.96 o
  -5   3  19        673.43        553.51       193.64 o
                                                
